# Supplementary material for: Health related quality of life among adult hypertensive patients on treatment in Dessie City, Northeast Ethiopia
Source: PLoS One. 2022 Sep 29;17(9):e0268150. doi: 10.1371/journal.pone.0268150 (PMC9522297; doi:10.1371/journal.pone.0268150)
Supplement: S1 Dataset — (XLS) [file pone.0268150.s001.xls]

## Sheet: Sheet1
UNIQUE	FCODE	Q100ID	Q101SEX	Q102AGE	Q103EDUC	Q104MARS	Q105OCCU	Q106RESI	Q107INCO	Q201RQOL	Q202SATH	Q203PHYP	Q204MEDR	Q205ENER	Q206GETA	Q207SATS	Q208SATA	Q209CAPW	Q210ENJO	Q211MEAN	Q212CONC	Q213BODA	Q214SATS	Q215NEGF	Q216RELA	Q217SEX	Q218PSYC	Q219SAFE	Q220HEAL	Q221ENOU	Q222INFO	Q223LEIS	Q224LIVP	Q225ACCE	Q226TRAN	Q301DURD	Q302DURR	Q303DIUR	Q304ACEI	Q305CCB	Q306BBON	Q307ARBO	Q308OTHE	Q309ADH	Q310HEAD	Q311FATI	Q312BLUR	Q313INSO	Q314DIZZ
	1	1	male	55	secondary and preparatory	married	goverment employed	rural	5400	poor	neither dissatisfied nor satisfi	a moderate amount	a little	moderatly	very poor	dissatisfied	very dissatisfied	dissatisfied	not at all	not at all	a little	a little	neither dissatisfied nor satisfi	very often	neither dissatisfied nor satisfi	3.56	neither dissatisfied nor satisfi	a moderate	a little	not at all	completely	not at all	very dissatisfied	very satisfied	neither dissatisfied nor satisfi	1	1	yes	no	yes	no	no	no	good	yes	yes	no	no	yes
	1	2	female	48	can read and write	married	house wife	urban	2400	poor	neither dissatisfied nor satisfi	very much	a little	not at all	poor	dissatisfied	dissatisfied	dissatisfied	very much	very much	a moderate amount	moderately	neither dissatisfied nor satisfi	always	very satisfied	satisfied	very satisfied	not at all	a little	not at all	moderatly	not at all	very satisfied	very satisfied	neither dissatisfied nor satisfi	20	14	yes	no	yes	no	no	no	good	no	yes	no	no	no
	1	3	male	60	can not read and write	widowed	farmer	rural	3500	poor	dissatisfied	an extreme amount	not at all	not at all	very poor	dissatisfied	very dissatisfied	very dissatisfied	a little	a little	not at all	a little	dissatisfied	very often	satisfied	3.56	neither dissatisfied nor satisfi	not at all	completely	not at all	not at all	not at all	satisfied	very satisfied	dissatisfied	12	12	no	yes	yes	no	no	no	good	yes	no	no	no	no
	1	4	female	56	can not read and write	single	house wife	urban	1000	poor	dissatisfied	not at all	a little	not at all	poor	dissatisfied	very dissatisfied	very dissatisfied	a moderate amount	a little	a moderate amount	not at all	very dissatisfied	very often	dissatisfied	dissatisfied	dissatisfied	not at all	moderately	not at all	a little	completely	neither dissatisfied nor satisfi	neither dissatisfied nor satisfi	very dissatisfied	17	17	no	yes	no	yes	no	no	good	no	yes	no	no	no
	1	5	female	59	secondary and preparatory	separated	house wife	urban	1500	poor	dissatisfied	a moderate amount	a little	moderatly	neither poor nor well	dissatisfied	neither dissatisfied nor satisfi	neither dissatified nor satisfie	not at all	a little	a little	a little	neither dissatisfied nor satisfi	very often	neither dissatisfied nor satisfi	3.56	neither dissatisfied nor satisfi	a little	a little	not at all	completely	not at all	dissatisfied	very satisfied	very dissatisfied	1	1	no	no	yes	no	no	no	good	no	yes	no	yes	no
	1	6	male	49	can read and write	married	unemployed	urban	300	poor	neither dissatisfied nor satisfi	very much	a little	moderatly	neither poor nor well	dissatisfied	neither dissatisfied nor satisfi	neither dissatified nor satisfie	a little	not at all	an extreme amount	completely	neither dissatisfied nor satisfi	quite often	satisfied	3.56	very satisfied	a little	moderately	moderately	moderatly	moderatly	dissatisfied	very satisfied	very satisfied	3	3	no	no	yes	no	no	no	good	yes	yes	yes	no	yes
	1	7	male	20	college and above	single	unemployed	urban	250	neither poor nor good	satisfied	an extreme amount	an extreme amount	completely	very well	very satisfied	very satisfied	very satisfied	a little	very much	a moderate amount	mostly	neither dissatisfied nor satisfi	very often	satisfied	satisfied	neither dissatisfied nor satisfi	a moderate	completely	not at all	moderatly	not at all	neither dissatisfied nor satisfi	neither dissatisfied nor satisfi	neither dissatisfied nor satisfi	7	7	yes	no	yes	no	no	no	good	yes	yes	yes	yes	no
	1	8	male	60	secondary and preparatory	married	goverment employed	urban	11000	neither poor nor good	satisfied	a moderate amount	not at all	not at all	neither poor nor well	neither dissatisfied nor satisfi	neither dissatisfied nor satisfi	neither dissatified nor satisfie	a moderate amount	an extreme amount	an extreme amount	mostly	neither dissatisfied nor satisfi	always	satisfied	very dissatisfied	neither dissatisfied nor satisfi	very much	completely	mostly	mostly	completely	satisfied	satisfied	neither dissatisfied nor satisfi	10	10	yes	yes	yes	no	no	no	good	no	yes	yes	no	no
	1	9	male	51	secondary and preparatory	married	goverment employed	urban	6967	very good	satisfied	an extreme amount	a moderate amount	moslty	neither poor nor well	neither dissatisfied nor satisfi	neither dissatisfied nor satisfi	neither dissatified nor satisfie	an extreme amount	an extreme amount	very much	mostly	neither dissatisfied nor satisfi	always	dissatisfied	satisfied	dissatisfied	very much	completely	mostly	not at all	completely	satisfied	satisfied	neither dissatisfied nor satisfi	4	4	yes	no	yes	no	no	no	good	no	no	no	no	no
	1	10	male	40	secondary and preparatory	married	farmer	rural	1000	poor	very dissatisfied	a moderate amount	a little	moderatly	well	very dissatisfied	dissatisfied	neither dissatified nor satisfie	very much	very much	a moderate amount	mostly	satisfied	very often	satisfied	very satisfied	very dissatisfied	a moderate	mostly	moderately	not at all	completely	neither dissatisfied nor satisfi	satisfied	satisfied	4	4	yes	no	yes	no	no	no	good	yes	yes	yes	yes	yes
	1	11	male	88	can not read and write	married	farmer	rural	5000	poor	neither dissatisfied nor satisfi	not at all	a little	not at all	very poor	very dissatisfied	very dissatisfied	very dissatisfied	a little	a little	not at all	not at all	neither dissatisfied nor satisfi	very often	neither dissatisfied nor satisfi	satisfied	neither dissatisfied nor satisfi	not at all	a little	not at all	moderatly	not at all	neither dissatisfied nor satisfi	very satisfied	dissatisfied	2	2	yes	no	yes	no	no	no	good	no	yes	yes	no	no
	1	12	female	50	can not read and write	widowed	daily laborer	urban	3000	poor	dissatisfied	very much	very much	moderatly	poor	very satisfied	dissatisfied	dissatisfied	a little	a moderate amount	a little	a little	neither dissatisfied nor satisfi	very often	satisfied	3.56	neither dissatisfied nor satisfi	a little	a little	a little	a little	a little	very satisfied	very satisfied	dissatisfied	1	1	yes	yes	no	no	no	no	poor	yes	no	no	no	no
	1	13	male	70	can read and write	married	unemployed	urban	500	poor	dissatisfied	a little	a little	moderatly	neither poor nor well	very dissatisfied	neither dissatisfied nor satisfi	neither dissatified nor satisfie	a little	an extreme amount	a moderate amount	mostly	neither dissatisfied nor satisfi	very often	very satisfied	3.56	very satisfied	a moderate	moderately	not at all	moderatly	mostly	very satisfied	very satisfied	neither dissatisfied nor satisfi	8	8	no	yes	yes	no	no	no	poor	yes	yes	yes	no	no
	1	14	female	36	can not read and write	married	house wife	urban	3500	very poor	very dissatisfied	a moderate amount	a little	not at all	very poor	very dissatisfied	dissatisfied	dissatisfied	not at all	not at all	not at all	a little	very dissatisfied	quite often	neither dissatisfied nor satisfi	satisfied	neither dissatisfied nor satisfi	not at all	not at all	not at all	a little	a little	very dissatisfied	very satisfied	very dissatisfied	6	6	no	yes	no	no	no	no	good	yes	yes	no	yes	yes
	1	15	male	45	secondary and preparatory	married	goverment employed	urban	2000	very poor	very dissatisfied	a moderate amount	a moderate amount	moderatly	neither poor nor well	very dissatisfied	neither dissatisfied nor satisfi	neither dissatified nor satisfie	not at all	a moderate amount	a moderate amount	a little	neither dissatisfied nor satisfi	quite often	very dissatified	very satisfied	neither dissatisfied nor satisfi	a little	a little	not at all	mostly	not at all	very dissatisfied	very satisfied	neither dissatisfied nor satisfi	1	1	no	no	yes	no	no	no	good	no	no	yes	no	yes
	1	16	female	40	primary school	separated	daily laborer	urban	600	poor	neither dissatisfied nor satisfi	very much	very much	moderatly	neither poor nor well	satisfied	neither dissatisfied nor satisfi	neither dissatified nor satisfie	a little	very much	very much	mostly	very satisfied	very often	neither dissatisfied nor satisfi	neither dissatisfied nor satisfi	satisfied	a moderate	moderately	not at all	a little	not at all	satisfied	very satisfied	dissatisfied	1	1	yes	yes	no	no	no	no	poor	yes	no	yes	no	no
	1	17	male	60	college and above	married	goverment employed	urban	6000	neither poor nor good	satisfied	an extreme amount	not at all	moderatly	neither poor nor well	satisfied	satisfied	satisfied	very much	an extreme amount	an extreme amount	completely	satisfied	very often	satisfied	satisfied	satisfied	very much	completely	moderately	mostly	moderatly	very satisfied	very satisfied	dissatisfied	10	10	yes	no	yes	no	no	no	good	yes	no	no	no	yes
	1	18	female	45	can not read and write	widowed	daily laborer	urban	3000	neither poor nor good	very dissatisfied	very much	not at all	a little	very poor	very dissatisfied	neither dissatisfied nor satisfi	neither dissatified nor satisfie	a little	a little	a little	a little	neither dissatisfied nor satisfi	very often	satisfied	3.56	neither dissatisfied nor satisfi	a little	completely	not at all	mostly	a little	satisfied	very satisfied	dissatisfied	11	11	yes	yes	no	no	no	no	good	yes	no	no	yes	no
	1	19	female	55	can not read and write	widowed	merchant	urban	7120	poor	dissatisfied	very much	not at all	not at all	neither poor nor well	neither dissatisfied nor satisfi	dissatisfied	dissatisfied	not at all	not at all	a little	completely	satisfied	very often	very satisfied	3.56	satisfied	not at all	completely	not at all	not at all	not at all	very satisfied	very satisfied	very dissatisfied	10	10	yes	no	no	no	no	no	good	yes	yes	no	no	no
	1	20	female	52	secondary and preparatory	widowed	goverment employed	urban	3000	poor	dissatisfied	a little	a little	a little	neither poor nor well	neither dissatisfied nor satisfi	neither dissatisfied nor satisfi	very dissatisfied	very much	very much	a moderate amount	not at all	very satisfied	very often	very satisfied	3.56	very satisfied	a moderate	moderately	not at all	mostly	moderatly	neither dissatisfied nor satisfi	very satisfied	dissatisfied	8	5	no	yes	yes	no	no	no	good	yes	yes	yes	yes	yes
	1	21	male	84	primary school	married	oters	urban	1500	neither poor nor good	neither dissatisfied nor satisfi	not at all	not at all	a little	neither poor nor well	very dissatisfied	very dissatisfied	very dissatisfied	a little	an extreme amount	not at all	mostly	satisfied	very often	satisfied	satisfied	satisfied	a moderate	completely	not at all	not at all	not at all	very satisfied	very satisfied	dissatisfied	7	7	yes	no	yes	no	no	no	good	yes	no	yes	no	no
	1	22	female	35	can read and write	married	oters	urban	600	poor	neither dissatisfied nor satisfi	an extreme amount	a little	completely	very well	satisfied	very satisfied	very satisfied	a little	very much	a moderate amount	completely	very satisfied	very often	very satisfied	dissatisfied	dissatisfied	very much	completely	not at all	a little	a little	neither dissatisfied nor satisfi	very satisfied	neither dissatisfied nor satisfi	1	1	no	yes	yes	no	no	no	good	yes	no	yes	no	no
	1	23	female	53	primary school	widowed	oters	urban	600	poor	dissatisfied	not at all	not at all	a little	poor	very dissatisfied	dissatisfied	dissatisfied	a moderate amount	very much	very much	completely	dissatisfied	very often	satisfied	3.56	neither dissatisfied nor satisfi	very much	completely	not at all	a little	not at all	very satisfied	very satisfied	neither dissatisfied nor satisfi	5	5	yes	no	yes	no	no	no	good	no	no	no	no	no
	1	24	female	58	can read and write	widowed	daily laborer	urban	2500	poor	satisfied	very much	not at all	moderatly	neither poor nor well	very dissatisfied	neither dissatisfied nor satisfi	neither dissatified nor satisfie	a little	very much	very much	mostly	very satisfied	seldom	dissatisfied	3.56	satisfied	very much	completely	not at all	mostly	not at all	very satisfied	very satisfied	satisfied	23	23	yes	no	no	no	no	no	good	no	yes	no	yes	no
	1	25	female	50	primary school	married	merchant	urban	4000	good	satisfied	an extreme amount	a moderate amount	completely	well	satisfied	very satisfied	very satisfied	very much	not at all	very much	mostly	very satisfied	very often	satisfied	very dissatisfied	very satisfied	a moderate	completely	completely	mostly	completely	satisfied	very satisfied	dissatisfied	5	1	no	no	yes	no	no	no	good	no	no	yes	no	no
	1	26	female	50	can not read and write	married	farmer	rural	3500	neither poor nor good	dissatisfied	very much	very much	a little	neither poor nor well	satisfied	satisfied	satisfied	a little	an extreme amount	an extreme amount	completely	satisfied	very often	satisfied	satisfied	satisfied	a little	completely	completely	completely	not at all	very satisfied	very satisfied	dissatisfied	2	2	yes	yes	no	no	no	no	good	no	no	yes	no	no
	1	27	female	55	secondary and preparatory	married	house wife	urban	1000	neither poor nor good	neither dissatisfied nor satisfi	a moderate amount	a little	moderatly	very well	satisfied	very satisfied	satisfied	very much	very much	very much	mostly	very satisfied	very often	neither dissatisfied nor satisfi	satisfied	satisfied	a moderate	completely	moderately	moderatly	a little	very satisfied	very satisfied	satisfied	1	1	no	no	no	yes	no	no	good	no	no	yes	no	no
	1	28	male	80	can read and write	married	oters	urban	2500	neither poor nor good	neither dissatisfied nor satisfi	very much	not at all	moderatly	neither poor nor well	satisfied	neither dissatisfied nor satisfi	neither dissatified nor satisfie	a moderate amount	very much	very much	mostly	satisfied	very often	very satisfied	satisfied	satisfied	a moderate	completely	not at all	moderatly	not at all	very satisfied	very satisfied	neither dissatisfied nor satisfi	10	10	no	yes	yes	no	no	no	good	yes	no	no	yes	no
	1	29	female	70	can not read and write	widowed	farmer	rural	3500	poor	dissatisfied	a moderate amount	not at all	a little	neither poor nor well	satisfied	satisfied	neither dissatified nor satisfie	a little	very much	a moderate amount	mostly	neither dissatisfied nor satisfi	very often	satisfied	3.56	satisfied	a moderate	completely	not at all	not at all	not at all	very satisfied	very satisfied	very dissatisfied	8	8	yes	no	yes	no	no	no	good	yes	no	no	no	no
	1	30	female	62	can not read and write	widowed	house wife	rural	4000	poor	neither dissatisfied nor satisfi	an extreme amount	a moderate amount	moderatly	neither poor nor well	very satisfied	satisfied	very satisfied	very much	a little	very much	moderately	satisfied	very often	neither dissatisfied nor satisfi	very satisfied	satisfied	very much	completely	moderately	completely	moderatly	satisfied	satisfied	neither dissatisfied nor satisfi	3	3	yes	no	yes	no	yes	no	good	no	yes	no	no	no
	1	31	male	74	can not read and write	married	farmer	rural	4000	neither poor nor good	neither dissatisfied nor satisfi	a little	a little	a little	neither poor nor well	neither dissatisfied nor satisfi	neither dissatisfied nor satisfi	satisfied	very much	a moderate amount	a moderate amount	moderately	satisfied	always	very dissatified	dissatisfied	very satisfied	not at all	mostly	a little	a little	not at all	satisfied	satisfied	neither dissatisfied nor satisfi	4	4	no	no	yes	no	no	no	good	yes	yes	no	no	no
	1	32	male	76	can read and write	married	oters	urban	1492	neither poor nor good	neither dissatisfied nor satisfi	a moderate amount	a moderate amount	moderatly	neither poor nor well	very satisfied	neither dissatisfied nor satisfi	neither dissatified nor satisfie	a moderate amount	an extreme amount	an extreme amount	completely	neither dissatisfied nor satisfi	very often	neither dissatisfied nor satisfi	3.56	neither dissatisfied nor satisfi	a moderate	completely	a little	not at all	not at all	very satisfied	very satisfied	dissatisfied	4	4	no	yes	yes	no	no	no	good	yes	yes	no	no	no
	1	34	female	58	can not read and write	widowed	house wife	urban	4500	poor	dissatisfied	an extreme amount	a little	not at all	neither poor nor well	dissatisfied	neither dissatisfied nor satisfi	dissatisfied	very much	very much	a moderate amount	moderately	neither dissatisfied nor satisfi	very often	neither dissatisfied nor satisfi	3.56	neither dissatisfied nor satisfi	a moderate	moderately	moderately	moderatly	moderatly	neither dissatisfied nor satisfi	neither dissatisfied nor satisfi	neither dissatisfied nor satisfi	2	2	yes	no	no	no	no	no	good	yes	no	no	no	no
	1	35	male	54	college and above	married	goverment employed	urban	5569	neither poor nor good	neither dissatisfied nor satisfi	an extreme amount	not at all	moderatly	neither poor nor well	satisfied	neither dissatisfied nor satisfi	neither dissatified nor satisfie	a moderate amount	a moderate amount	a moderate amount	moderately	neither dissatisfied nor satisfi	very often	satisfied	neither dissatisfied nor satisfi	neither dissatisfied nor satisfi	a moderate	completely	moderately	moderatly	moderatly	satisfied	neither dissatisfied nor satisfi	satisfied	2	2	no	no	yes	no	no	no	good	yes	no	yes	no	no
	1	36	female	55	can not read and write	widowed	unemployed	rural	450	poor	dissatisfied	a moderate amount	a moderate amount	moslty	neither poor nor well	very satisfied	very satisfied	dissatisfied	not at all	a little	a little	a little	neither dissatisfied nor satisfi	very often	dissatisfied	3.56	very dissatisfied	a moderate	not at all	not at all	not at all	completely	very dissatisfied	satisfied	very dissatisfied	1	1	yes	no	yes	yes	no	no	good	yes	yes	no	yes	yes
	1	37	female	36	can not read and write	married	farmer	rural	1000	neither poor nor good	neither dissatisfied nor satisfi	very much	a little	completely	well	satisfied	satisfied	very satisfied	an extreme amount	an extreme amount	very much	completely	satisfied	very often	very satisfied	very satisfied	satisfied	very much	mostly	moderately	moderatly	mostly	satisfied	satisfied	satisfied	4	4	no	yes	no	no	no	no	good	yes	yes	yes	no	yes
	1	38	male	35	primary school	married	merchant	urban	9000	neither poor nor good	neither dissatisfied nor satisfi	a moderate amount	a little	moderatly	well	neither dissatisfied nor satisfi	neither dissatisfied nor satisfi	satisfied	very much	very much	very much	mostly	neither dissatisfied nor satisfi	very often	very satisfied	satisfied	neither dissatisfied nor satisfi	a moderate	completely	not at all	moderatly	not at all	dissatisfied	very satisfied	neither dissatisfied nor satisfi	3	3	no	no	yes	no	no	no	good	yes	yes	yes	no	no
	1	39	female	50	can not read and write	married	farmer	rural	3000	good	neither dissatisfied nor satisfi	a moderate amount	not at all	moderatly	neither poor nor well	very satisfied	neither dissatisfied nor satisfi	neither dissatified nor satisfie	an extreme amount	an extreme amount	a moderate amount	mostly	satisfied	very often	neither dissatisfied nor satisfi	neither dissatisfied nor satisfi	neither dissatisfied nor satisfi	a moderate	moderately	moderately	moderatly	not at all	very satisfied	very satisfied	neither dissatisfied nor satisfi	4	4	no	no	yes	no	no	no	good	yes	yes	no	no	no
	1	40	male	43	can read and write	single	farmer	rural	2500	poor	dissatisfied	a moderate amount	a moderate amount	moderatly	neither poor nor well	satisfied	neither dissatisfied nor satisfi	neither dissatified nor satisfie	a moderate amount	a moderate amount	a moderate amount	moderately	neither dissatisfied nor satisfi	quite often	neither dissatisfied nor satisfi	3.56	neither dissatisfied nor satisfi	a moderate	completely	not at all	not at all	not at all	very satisfied	very satisfied	dissatisfied	5	5	yes	no	yes	no	no	no	good	yes	no	no	no	no
	1	41	female	45	primary school	married	house wife	urban	1000	neither poor nor good	neither dissatisfied nor satisfi	an extreme amount	a moderate amount	moderatly	very well	very satisfied	very satisfied	very satisfied	very much	very much	very much	completely	neither dissatisfied nor satisfi	never	dissatisfied	dissatisfied	neither dissatisfied nor satisfi	a moderate	completely	moderately	moderatly	completely	satisfied	satisfied	neither dissatisfied nor satisfi	20	20	no	no	yes	no	no	no	good	yes	yes	no	no	no
	1	42	female	40	can read and write	single	unemployed	urban	300	poor	neither dissatisfied nor satisfi	very much	a little	a little	neither poor nor well	very dissatisfied	dissatisfied	dissatisfied	a little	a moderate amount	a moderate amount	moderately	dissatisfied	seldom	neither dissatisfied nor satisfi	3.56	dissatisfied	a little	not at all	not at all	not at all	not at all	dissatisfied	satisfied	dissatisfied	3	3	yes	no	no	yes	no	no	good	yes	yes	no	yes	no
	1	43	female	49	can not read and write	widowed	daily laborer	urban	1000	poor	neither dissatisfied nor satisfi	a moderate amount	a moderate amount	moslty	well	very satisfied	satisfied	dissatisfied	a little	a moderate amount	very much	mostly	neither dissatisfied nor satisfi	very often	dissatisfied	3.56	dissatisfied	very much	a little	a little	not at all	completely	satisfied	satisfied	neither dissatisfied nor satisfi	1	1	yes	no	yes	no	no	no	good	yes	yes	no	yes	yes
	1	44	female	45	secondary and preparatory	married	goverment employed	urban	3000	poor	neither dissatisfied nor satisfi	a little	a little	moslty	well	neither dissatisfied nor satisfi	neither dissatisfied nor satisfi	neither dissatified nor satisfie	a moderate amount	a moderate amount	a moderate amount	mostly	neither dissatisfied nor satisfi	very often	neither dissatisfied nor satisfi	satisfied	neither dissatisfied nor satisfi	a moderate	moderately	a little	mostly	mostly	very satisfied	neither dissatisfied nor satisfi	dissatisfied	7	7	yes	no	no	no	no	no	good	yes	yes	no	no	no
	1	45	female	50	can not read and write	widowed	oters	urban	365	poor	dissatisfied	very much	not at all	a little	neither poor nor well	satisfied	neither dissatisfied nor satisfi	neither dissatified nor satisfie	a little	very much	a little	moderately	neither dissatisfied nor satisfi	very often	satisfied	3.56	satisfied	a little	completely	not at all	not at all	not at all	satisfied	very satisfied	dissatisfied	15	15	yes	yes	no	no	no	no	good	yes	no	yes	no	no
	1	46	male	63	college and above	married	goverment employed	urban	2800	neither poor nor good	neither dissatisfied nor satisfi	very much	not at all	a little	neither poor nor well	neither dissatisfied nor satisfi	neither dissatisfied nor satisfi	neither dissatified nor satisfie	a moderate amount	very much	a little	mostly	neither dissatisfied nor satisfi	very often	satisfied	dissatisfied	satisfied	a little	completely	not at all	a little	not at all	satisfied	very satisfied	neither dissatisfied nor satisfi	8	8	yes	yes	yes	no	no	no	good	yes	yes	no	no	no
	1	47	female	70	can not read and write	widowed	house wife	urban	3300	poor	neither dissatisfied nor satisfi	very much	a little	not at all	poor	neither dissatisfied nor satisfi	dissatisfied	dissatisfied	a little	very much	a moderate amount	moderately	neither dissatisfied nor satisfi	very often	satisfied	3.56	satisfied	a little	mostly	not at all	not at all	not at all	dissatisfied	very satisfied	dissatisfied	3	3	yes	no	no	no	no	no	good	yes	yes	no	no	no
	1	48	female	48	can not read and write	widowed	farmer	rural	3500	poor	neither dissatisfied nor satisfi	very much	not at all	a little	poor	neither dissatisfied nor satisfi	neither dissatisfied nor satisfi	neither dissatified nor satisfie	a moderate amount	very much	very much	moderately	neither dissatisfied nor satisfi	very often	satisfied	3.56	satisfied	a little	mostly	not at all	not at all	not at all	satisfied	satisfied	neither dissatisfied nor satisfi	3	3	no	yes	no	no	no	no	good	yes	yes	no	no	no
	1	49	female	76	can not read and write	married	farmer	rural	2000	neither poor nor good	neither dissatisfied nor satisfi	very much	not at all	a little	neither poor nor well	satisfied	neither dissatisfied nor satisfi	neither dissatified nor satisfie	a little	very much	a little	a little	neither dissatisfied nor satisfi	very often	satisfied	dissatisfied	satisfied	a little	mostly	a little	not at all	not at all	very satisfied	very satisfied	neither dissatisfied nor satisfi	5	5	no	no	yes	no	no	no	poor	yes	yes	no	no	no
	1	50	male	50	secondary and preparatory	married	merchant	urban	5000	neither poor nor good	very dissatisfied	an extreme amount	a little	not at all	well	very satisfied	very satisfied	very satisfied	an extreme amount	an extreme amount	very much	completely	very satisfied	always	very satisfied	satisfied	very satisfied	very much	mostly	moderately	moderatly	completely	very satisfied	very satisfied	neither dissatisfied nor satisfi	4	4	no	no	yes	no	no	no	poor	yes	no	no	no	no
	1	51	male	56	college and above	married	goverment employed	urban	4861	good	neither dissatisfied nor satisfi	very much	a little	moslty	well	dissatisfied	neither dissatisfied nor satisfi	satisfied	a moderate amount	very much	a moderate amount	mostly	satisfied	always	very satisfied	very satisfied	very satisfied	a moderate	mostly	moderately	mostly	moderatly	neither dissatisfied nor satisfi	satisfied	very dissatisfied	7	7	no	yes	yes	no	no	no	good	no	no	no	no	no
	1	52	female	56	secondary and preparatory	married	private employed	urban	2000	very poor	very satisfied	very much	not at all	moderatly	neither poor nor well	very satisfied	satisfied	neither dissatified nor satisfie	very much	very much	very much	a little	satisfied	very often	very satisfied	very satisfied	very satisfied	a moderate	a little	a little	mostly	not at all	dissatisfied	neither dissatisfied nor satisfi	very satisfied	4	4	yes	yes	no	no	no	no	poor	yes	yes	no	no	no
	1	53	male	85	can read and write	widowed	farmer	urban	3000	neither poor nor good	very dissatisfied	not at all	not at all	not at all	very poor	satisfied	very dissatisfied	very dissatisfied	a little	very much	a little	moderately	neither dissatisfied nor satisfi	quite often	neither dissatisfied nor satisfi	3.56	neither dissatisfied nor satisfi	a little	a little	moderately	moderatly	moderatly	neither dissatisfied nor satisfi	neither dissatisfied nor satisfi	neither dissatisfied nor satisfi	5	5	no	no	yes	no	no	no	good	no	no	yes	no	no
	1	54	female	50	can not read and write	married	farmer	urban	3500	neither poor nor good	very dissatisfied	a little	not at all	a little	neither poor nor well	dissatisfied	dissatisfied	dissatisfied	a moderate amount	a moderate amount	a moderate amount	moderately	satisfied	very often	dissatisfied	neither dissatisfied nor satisfi	dissatisfied	a moderate	mostly	moderately	mostly	a little	satisfied	neither dissatisfied nor satisfi	satisfied	8	8	yes	no	yes	no	no	no	good	yes	yes	no	yes	no
	1	55	female	50	secondary and preparatory	separated	goverment employed	urban	3000	neither poor nor good	dissatisfied	a moderate amount	a little	completely	very well	satisfied	satisfied	satisfied	a moderate amount	a moderate amount	very much	completely	very satisfied	always	very satisfied	3.56	very satisfied	very much	mostly	moderately	moderatly	moderatly	neither dissatisfied nor satisfi	very dissatisfied	very satisfied	19	15	no	yes	yes	no	no	no	good	yes	yes	no	no	no
	1	56	female	40	can read and write	married	goverment employed	urban	2500	poor	dissatisfied	a little	not at all	a little	neither poor nor well	very dissatisfied	dissatisfied	dissatisfied	a little	a little	a little	a little	dissatisfied	very often	dissatisfied	dissatisfied	dissatisfied	a little	not at all	not at all	mostly	not at all	very dissatisfied	very satisfied	neither dissatisfied nor satisfi	1	1	yes	no	yes	no	no	no	poor	no	no	no	yes	no
	1	57	female	40	can not read and write	separated	unemployed	urban	250	poor	very dissatisfied	a moderate amount	a little	moderatly	neither poor nor well	satisfied	satisfied	neither dissatified nor satisfie	very much	very much	very much	moderately	satisfied	very often	dissatisfied	3.56	dissatisfied	a moderate	mostly	not at all	mostly	a little	satisfied	neither dissatisfied nor satisfi	satisfied	5	4	yes	no	yes	no	no	no	good	no	no	no	no	no
	1	58	female	65	can read and write	widowed	merchant	urban	2500	poor	dissatisfied	very much	a little	moderatly	neither poor nor well	very satisfied	neither dissatisfied nor satisfi	satisfied	a moderate amount	very much	a moderate amount	mostly	neither dissatisfied nor satisfi	very often	very dissatified	3.56	very dissatisfied	a moderate	mostly	a little	mostly	mostly	satisfied	satisfied	satisfied	2	2	yes	yes	yes	no	no	no	poor	no	no	yes	no	no
	1	59	male	63	college and above	married	private employed	urban	4500	neither poor nor good	dissatisfied	an extreme amount	a little	moslty	well	very satisfied	very satisfied	very satisfied	very much	very much	very much	mostly	neither dissatisfied nor satisfi	always	satisfied	very satisfied	satisfied	very much	mostly	moderately	mostly	mostly	satisfied	satisfied	satisfied	4	4	yes	yes	no	no	no	no	good	no	no	no	no	no
	1	60	male	69	primary school	married	private employed	urban	5200	poor	dissatisfied	an extreme amount	very much	moslty	very well	satisfied	very satisfied	very satisfied	a little	very much	very much	mostly	satisfied	always	satisfied	very satisfied	satisfied	very much	mostly	not at all	mostly	mostly	satisfied	satisfied	satisfied	1	1	no	no	yes	no	no	no	good	no	no	no	no	no
	1	61	female	40	can not read and write	married	house wife	urban	7000	neither poor nor good	dissatisfied	an extreme amount	not at all	moderatly	neither poor nor well	satisfied	satisfied	satisfied	very much	very much	very much	completely	satisfied	very often	satisfied	satisfied	satisfied	very much	completely	moderately	moderatly	not at all	very satisfied	very satisfied	dissatisfied	3	3	yes	no	yes	no	no	no	good	yes	no	yes	no	no
	1	62	male	52	college and above	married	private employed	urban	10000	neither poor nor good	very dissatisfied	a moderate amount	a little	moderatly	neither poor nor well	dissatisfied	satisfied	satisfied	a little	very much	very much	mostly	satisfied	always	very satisfied	satisfied	satisfied	a moderate	moderately	a little	mostly	not at all	neither dissatisfied nor satisfi	neither dissatisfied nor satisfi	satisfied	2	2	yes	no	yes	no	no	no	good	yes	yes	no	yes	yes
	1	63	male	60	secondary and preparatory	married	private employed	urban	3000	poor	neither dissatisfied nor satisfi	a moderate amount	a moderate amount	moslty	well	neither dissatisfied nor satisfi	neither dissatisfied nor satisfi	neither dissatified nor satisfie	a little	very much	very much	mostly	satisfied	always	very satisfied	neither dissatisfied nor satisfi	neither dissatisfied nor satisfi	a moderate	mostly	a little	mostly	moderatly	very dissatisfied	very satisfied	very satisfied	7	6	yes	no	yes	no	no	no	good	yes	yes	no	yes	no
	1	64	male	27	secondary and preparatory	single	goverment employed	urban	8000	neither poor nor good	very dissatisfied	an extreme amount	a little	completely	neither poor nor well	neither dissatisfied nor satisfi	very satisfied	satisfied	a moderate amount	very much	a moderate amount	moderately	neither dissatisfied nor satisfi	very often	very dissatified	3.56	very dissatisfied	a moderate	a little	a little	completely	a little	neither dissatisfied nor satisfi	neither dissatisfied nor satisfi	very dissatisfied	7	7	yes	no	no	no	no	no	good	yes	no	yes	no	no
	1	65	male	50	secondary and preparatory	separated	goverment employed	urban	2000	neither poor nor good	dissatisfied	an extreme amount	very much	a little	well	neither dissatisfied nor satisfi	neither dissatisfied nor satisfi	neither dissatified nor satisfie	a moderate amount	a moderate amount	very much	mostly	neither dissatisfied nor satisfi	very often	satisfied	3.56	satisfied	very much	mostly	moderately	mostly	moderatly	satisfied	satisfied	satisfied	1	1	no	yes	yes	no	no	no	good	no	no	no	no	no
	1	66	male	60	college and above	married	goverment employed	urban	9600	poor	neither dissatisfied nor satisfi	very much	very much	moslty	well	satisfied	neither dissatisfied nor satisfi	very satisfied	very much	an extreme amount	very much	mostly	very satisfied	always	very satisfied	very satisfied	very satisfied	very much	mostly	moderately	moderatly	moderatly	satisfied	very satisfied	neither dissatisfied nor satisfi	8	8	yes	yes	no	no	no	no	good	no	no	yes	no	no
	1	67	female	55	can not read and write	widowed	unemployed	urban	350	poor	dissatisfied	a little	a little	a little	neither poor nor well	dissatisfied	dissatisfied	dissatisfied	not at all	a little	a little	a little	dissatisfied	seldom	satisfied	3.56	satisfied	a little	a little	a little	mostly	a little	neither dissatisfied nor satisfi	satisfied	neither dissatisfied nor satisfi	20	20	no	yes	no	yes	no	no	poor	yes	yes	no	no	no
	1	68	male	54	secondary and preparatory	married	private employed	urban	3000	neither poor nor good	neither dissatisfied nor satisfi	very much	a moderate amount	a little	neither poor nor well	neither dissatisfied nor satisfi	dissatisfied	satisfied	very much	very much	very much	mostly	very satisfied	very often	very satisfied	very satisfied	very satisfied	a moderate	completely	moderately	completely	mostly	neither dissatisfied nor satisfi	very satisfied	very dissatisfied	3	1	yes	yes	no	no	no	no	good	no	yes	yes	yes	no
	1	69	female	48	secondary and preparatory	separated	merchant	urban	6300	neither poor nor good	neither dissatisfied nor satisfi	very much	a moderate amount	moslty	well	very satisfied	satisfied	satisfied	a little	very much	very much	a little	satisfied	always	satisfied	3.56	satisfied	a moderate	mostly	moderately	completely	mostly	satisfied	satisfied	satisfied	1	1	yes	yes	no	no	no	no	good	no	no	no	no	no
	1	70	male	75	can not read and write	married	farmer	urban	4500	poor	neither dissatisfied nor satisfi	a little	a little	moderatly	well	satisfied	neither dissatisfied nor satisfi	neither dissatified nor satisfie	a little	very much	a moderate amount	mostly	satisfied	very often	satisfied	neither dissatisfied nor satisfi	satisfied	a moderate	mostly	moderately	moderatly	moderatly	neither dissatisfied nor satisfi	satisfied	neither dissatisfied nor satisfi	4	4	yes	yes	no	no	no	no	poor	no	no	no	no	no
	1	71	female	60	can read and write	widowed	house wife	urban	4700	poor	dissatisfied	a little	a little	not at all	poor	dissatisfied	dissatisfied	dissatisfied	not at all	a little	a little	moderately	dissatisfied	seldom	very satisfied	3.56	neither dissatisfied nor satisfi	not at all	moderately	not at all	mostly	not at all	neither dissatisfied nor satisfi	very satisfied	neither dissatisfied nor satisfi	2	2	no	yes	yes	no	no	no	good	yes	no	yes	yes	no
	1	72	male	65	can read and write	married	oters	urban	1300	neither poor nor good	neither dissatisfied nor satisfi	a little	a little	moderatly	neither poor nor well	satisfied	dissatisfied	neither dissatified nor satisfie	very much	very much	a moderate amount	not at all	satisfied	very often	very satisfied	satisfied	neither dissatisfied nor satisfi	a moderate	mostly	not at all	moderatly	moderatly	satisfied	satisfied	neither dissatisfied nor satisfi	10	6	yes	yes	no	no	no	no	poor	no	yes	no	no	no
	1	73	male	45	can read and write	married	farmer	rural	4000	neither poor nor good	satisfied	very much	not at all	moderatly	neither poor nor well	neither dissatisfied nor satisfi	satisfied	satisfied	very much	very much	very much	completely	satisfied	very often	very satisfied	satisfied	satisfied	very much	completely	moderately	moderatly	not at all	satisfied	very satisfied	dissatisfied	4	4	yes	no	no	no	no	no	good	no	no	no	no	no
	1	74	male	65	can not read and write	married	farmer	rural	3000	poor	dissatisfied	a moderate amount	a little	moderatly	neither poor nor well	dissatisfied	dissatisfied	dissatisfied	a moderate amount	not at all	a little	a little	very dissatisfied	quite often	neither dissatisfied nor satisfi	satisfied	neither dissatisfied nor satisfi	not at all	a little	not at all	mostly	not at all	dissatisfied	very satisfied	dissatisfied	5	5	no	yes	no	no	no	no	good	yes	yes	yes	yes	yes
	1	75	female	58	can read and write	married	house wife	urban	2500	poor	neither dissatisfied nor satisfi	very much	not at all	not at all	poor	very dissatisfied	neither dissatisfied nor satisfi	neither dissatified nor satisfie	a little	a moderate amount	a moderate amount	moderately	neither dissatisfied nor satisfi	very often	neither dissatisfied nor satisfi	satisfied	neither dissatisfied nor satisfi	a little	completely	not at all	moderatly	not at all	very satisfied	neither dissatisfied nor satisfi	dissatisfied	8	8	no	yes	yes	no	no	no	good	no	no	yes	yes	no
	1	76	male	65	can read and write	married	farmer	rural	4000	poor	dissatisfied	very much	a little	not at all	very poor	neither dissatisfied nor satisfi	very dissatisfied	neither dissatified nor satisfie	a little	not at all	a little	not at all	very dissatisfied	quite often	neither dissatisfied nor satisfi	satisfied	neither dissatisfied nor satisfi	a little	a little	a little	a little	a little	satisfied	satisfied	satisfied	10	10	yes	yes	no	no	no	no	good	yes	no	yes	no	no
	1	77	male	52	college and above	married	goverment employed	urban	7120	neither poor nor good	neither dissatisfied nor satisfi	a moderate amount	a little	moderatly	neither poor nor well	very satisfied	very satisfied	satisfied	very much	an extreme amount	a moderate amount	moderately	neither dissatisfied nor satisfi	always	neither dissatisfied nor satisfi	neither dissatisfied nor satisfi	neither dissatisfied nor satisfi	a moderate	completely	a little	moderatly	completely	neither dissatisfied nor satisfi	neither dissatisfied nor satisfi	neither dissatisfied nor satisfi	17	17	yes	yes	yes	no	no	no	good	no	no	no	no	no
	1	78	female	45	can not read and write	married	farmer	rural	2700	poor	satisfied	a moderate amount	a moderate amount	a little	neither poor nor well	neither dissatisfied nor satisfi	neither dissatisfied nor satisfi	neither dissatified nor satisfie	a little	very much	a little	moderately	neither dissatisfied nor satisfi	very often	satisfied	dissatisfied	satisfied	a moderate	moderately	not at all	not at all	not at all	satisfied	satisfied	dissatisfied	1	1	no	no	yes	no	no	no	good	yes	no	no	yes	no
	1	79	female	60	can not read and write	separated	house wife	urban	3000	poor	dissatisfied	very much	a little	not at all	very poor	very dissatisfied	dissatisfied	dissatisfied	not at all	a moderate amount	not at all	not at all	very dissatisfied	seldom	dissatisfied	3.56	dissatisfied	a moderate	moderately	moderately	not at all	not at all	satisfied	satisfied	dissatisfied	3	3	no	no	no	yes	no	no	good	yes	yes	no	yes	no
	1	80	female	50	primary school	widowed	house wife	urban	1000	poor	neither dissatisfied nor satisfi	a moderate amount	a little	completely	well	satisfied	satisfied	very satisfied	an extreme amount	very much	very much	mostly	neither dissatisfied nor satisfi	always	satisfied	dissatisfied	neither dissatisfied nor satisfi	a moderate	completely	moderately	moderatly	moderatly	very satisfied	neither dissatisfied nor satisfi	neither dissatisfied nor satisfi	22	22	yes	yes	no	no	no	no	good	no	no	no	no	no
	1	81	male	74	primary school	married	unemployed	urban	400	poor	dissatisfied	a little	a moderate amount	a little	neither poor nor well	very satisfied	satisfied	neither dissatified nor satisfie	a little	a little	a little	moderately	neither dissatisfied nor satisfi	very often	very satisfied	satisfied	neither dissatisfied nor satisfi	a little	completely	a little	a little	completely	satisfied	satisfied	satisfied	20	20	yes	no	yes	no	no	no	good	no	no	yes	no	no
	1	82	male	71	secondary and preparatory	married	oters	urban	1800	neither poor nor good	neither dissatisfied nor satisfi	a moderate amount	a moderate amount	moderatly	neither poor nor well	satisfied	satisfied	satisfied	a little	a moderate amount	a moderate amount	mostly	neither dissatisfied nor satisfi	very often	satisfied	satisfied	satisfied	a moderate	completely	not at all	moderatly	not at all	satisfied	satisfied	dissatisfied	5	5	yes	no	yes	no	no	no	good	yes	no	no	no	no
	1	83	male	63	college and above	married	oters	urban	3893	poor	dissatisfied	not at all	not at all	not at all	well	very satisfied	very dissatisfied	very dissatisfied	a little	a little	a little	a little	very satisfied	seldom	satisfied	very dissatisfied	neither dissatisfied nor satisfi	a little	a little	not at all	mostly	completely	dissatisfied	dissatisfied	satisfied	2	2	yes	yes	no	yes	no	no	good	yes	yes	no	no	no
	1	84	female	45	can not read and write	separated	daily laborer	urban	3000	poor	dissatisfied	an extreme amount	not at all	a little	neither poor nor well	satisfied	dissatisfied	dissatisfied	not at all	a little	a little	mostly	dissatisfied	very often	very dissatified	3.56	very dissatisfied	a little	a little	not at all	mostly	a little	dissatisfied	dissatisfied	satisfied	2	2	no	yes	yes	no	no	no	good	yes	no	no	no	no
	1	85	male	80	can not read and write	married	farmer	rural	4000	poor	dissatisfied	a little	a little	a little	neither poor nor well	very satisfied	dissatisfied	dissatisfied	not at all	a little	a little	a little	dissatisfied	always	dissatisfied	dissatisfied	dissatisfied	a little	a little	not at all	a little	a little	dissatisfied	satisfied	very satisfied	2	2	yes	no	yes	no	no	no	good	no	no	no	no	no
	1	86	male	53	college and above	married	goverment employed	urban	7000	neither poor nor good	satisfied	an extreme amount	a little	moslty	well	very satisfied	very satisfied	very satisfied	very much	very much	an extreme amount	completely	very satisfied	always	very satisfied	very satisfied	very satisfied	very much	mostly	mostly	mostly	mostly	satisfied	very dissatisfied	very satisfied	1	1	yes	yes	yes	no	no	no	poor	no	no	no	no	no
	1	87	male	51	college and above	married	private employed	urban	5000	poor	dissatisfied	very much	a little	moslty	well	very satisfied	satisfied	satisfied	very much	very much	very much	completely	satisfied	very often	satisfied	very satisfied	dissatisfied	a little	completely	not at all	completely	a little	very satisfied	very dissatisfied	satisfied	10	10	yes	no	yes	no	no	no	poor	no	no	no	no	no
	1	88	female	60	can not read and write	widowed	unemployed	urban	250	poor	dissatisfied	very much	a little	moslty	well	very dissatisfied	satisfied	satisfied	very much	very much	very much	completely	satisfied	seldom	dissatisfied	3.56	dissatisfied	very much	mostly	not at all	mostly	mostly	satisfied	satisfied	satisfied	15	10	yes	no	no	no	no	no	good	no	no	no	no	no
	1	89	female	71	primary school	widowed	unemployed	urban	450	poor	dissatisfied	not at all	a little	a little	poor	very dissatisfied	very dissatisfied	very dissatisfied	very much	very much	a little	a little	satisfied	very often	very satisfied	3.56	very satisfied	a little	mostly	not at all	mostly	mostly	satisfied	very dissatisfied	satisfied	1	1	yes	yes	no	no	no	no	poor	no	no	no	no	no
	1	90	male	54	can read and write	married	goverment employed	urban	2000	poor	dissatisfied	very much	very much	a little	very poor	very dissatisfied	very dissatisfied	very dissatisfied	not at all	a little	a little	a little	very dissatisfied	very often	dissatisfied	dissatisfied	very satisfied	not at all	not at all	not at all	a little	a little	dissatisfied	satisfied	satisfied	7	3	no	yes	no	no	no	no	good	no	no	no	no	no
	1	91	female	55	can not read and write	separated	unemployed	urban	350	poor	dissatisfied	an extreme amount	not at all	moslty	well	dissatisfied	satisfied	satisfied	very much	very much	very much	mostly	satisfied	always	dissatisfied	3.56	dissatisfied	very much	mostly	not at all	mostly	mostly	satisfied	satisfied	satisfied	6	6	yes	yes	no	no	no	no	good	yes	no	no	no	no
	1	92	female	60	can not read and write	widowed	farmer	rural	1700	poor	dissatisfied	a little	a little	not at all	poor	satisfied	dissatisfied	dissatisfied	a little	a little	a little	mostly	dissatisfied	quite often	dissatisfied	3.56	dissatisfied	a little	a little	a little	mostly	mostly	dissatisfied	dissatisfied	satisfied	8	4	no	no	yes	no	no	no	good	no	no	no	no	no
	1	93	female	40	can not read and write	separated	unemployed	urban	450	very poor	very dissatisfied	not at all	not at all	not at all	poor	dissatisfied	dissatisfied	dissatisfied	a little	a little	a little	not at all	dissatisfied	very often	very dissatified	3.56	very dissatisfied	a little	a little	not at all	mostly	a little	dissatisfied	satisfied	satisfied	4	32	no	no	yes	no	no	no	good	no	no	no	no	no
	1	94	female	50	can read and write	married	farmer	rural	1900	poor	dissatisfied	not at all	not at all	not at all	very poor	satisfied	very dissatisfied	very dissatisfied	a little	a little	a little	a little	dissatisfied	never	satisfied	satisfied	satisfied	a little	a little	a little	a little	a little	dissatisfied	satisfied	very dissatisfied	4	1	no	no	yes	no	no	no	good	yes	yes	yes	no	no
	1	95	male	67	can not read and write	separated	unemployed	urban	250	very poor	very dissatisfied	not at all	not at all	a little	neither poor nor well	dissatisfied	dissatisfied	very dissatisfied	not at all	not at all	a little	mostly	very dissatisfied	seldom	satisfied	3.56	satisfied	a little	not at all	not at all	moderatly	mostly	very dissatisfied	dissatisfied	satisfied	10	6	yes	no	yes	no	no	no	good	yes	yes	no	no	no
	1	96	female	63	can not read and write	married	goverment employed	urban	2000	poor	dissatisfied	very much	a little	a little	neither poor nor well	dissatisfied	dissatisfied	dissatisfied	a little	a moderate amount	a moderate amount	mostly	neither dissatisfied nor satisfi	very often	satisfied	satisfied	neither dissatisfied nor satisfi	a moderate	mostly	not at all	mostly	a little	satisfied	satisfied	neither dissatisfied nor satisfi	7	2	yes	yes	no	no	no	no	good	no	no	no	no	no
	1	97	female	36	primary school	married	house wife	urban	3000	poor	neither dissatisfied nor satisfi	very much	a little	moderatly	neither poor nor well	dissatisfied	neither dissatisfied nor satisfi	dissatisfied	very much	a moderate amount	a little	mostly	neither dissatisfied nor satisfi	very often	very satisfied	very satisfied	very satisfied	a moderate	mostly	not at all	mostly	not at all	satisfied	satisfied	neither dissatisfied nor satisfi	2	2	yes	yes	no	no	no	no	good	no	yes	no	no	no
	1	98	female	70	can not read and write	married	house wife	urban	3000	neither poor nor good	very dissatisfied	a little	not at all	a little	neither poor nor well	dissatisfied	dissatisfied	dissatisfied	a little	a moderate amount	a little	mostly	neither dissatisfied nor satisfi	very often	very dissatified	neither dissatisfied nor satisfi	very dissatisfied	a little	mostly	a little	mostly	mostly	satisfied	satisfied	satisfied	2	1	yes	yes	no	no	no	no	good	no	no	yes	yes	no
	1	99	male	37	secondary and preparatory	single	merchant	urban	1000	very poor	dissatisfied	a little	a little	moderatly	neither poor nor well	dissatisfied	neither dissatisfied nor satisfi	very dissatisfied	not at all	not at all	a little	moderately	very dissatisfied	never	very dissatified	neither dissatisfied nor satisfi	very dissatisfied	not at all	not at all	a little	moderatly	a little	very dissatisfied	very satisfied	satisfied	2	2	yes	yes	no	no	no	no	good	yes	yes	yes	yes	no
	1	100	male	70	primary school	separated	unemployed	urban	500	very poor	very dissatisfied	not at all	not at all	not at all	neither poor nor well	satisfied	dissatisfied	dissatisfied	not at all	very much	a little	a little	dissatisfied	very often	satisfied	3.56	satisfied	a moderate	not at all	a little	mostly	mostly	very dissatisfied	satisfied	satisfied	7	7	yes	no	yes	no	no	no	good	yes	no	no	no	no
	1	101	male	63	can read and write	married	oters	urban	5000	neither poor nor good	dissatisfied	a moderate amount	a little	moderatly	neither poor nor well	dissatisfied	dissatisfied	dissatisfied	a little	a moderate amount	very much	mostly	dissatisfied	quite often	satisfied	satisfied	neither dissatisfied nor satisfi	a little	a little	a little	a little	not at all	satisfied	satisfied	neither dissatisfied nor satisfi	1	1	yes	no	yes	no	no	no	good	yes	yes	no	no	yes
	1	102	male	52	secondary and preparatory	married	goverment employed	urban	10150	neither poor nor good	neither dissatisfied nor satisfi	very much	a little	moderatly	neither poor nor well	neither dissatisfied nor satisfi	neither dissatisfied nor satisfi	neither dissatified nor satisfie	very much	very much	very much	mostly	neither dissatisfied nor satisfi	very often	satisfied	very satisfied	satisfied	very much	completely	moderately	a little	a little	very satisfied	very satisfied	neither dissatisfied nor satisfi	1	1	no	yes	yes	no	no	no	good	yes	yes	no	no	no
	1	103	male	78	secondary and preparatory	married	goverment employed	urban	8000	neither poor nor good	neither dissatisfied nor satisfi	a moderate amount	a moderate amount	moderatly	neither poor nor well	satisfied	neither dissatisfied nor satisfi	neither dissatified nor satisfie	a moderate amount	a moderate amount	a moderate amount	completely	very satisfied	very often	neither dissatisfied nor satisfi	neither dissatisfied nor satisfi	neither dissatisfied nor satisfi	a moderate	moderately	moderately	moderatly	moderatly	very satisfied	very satisfied	neither dissatisfied nor satisfi	11	11	no	yes	yes	no	no	no	good	yes	no	no	no	yes
	1	104	female	50	can not read and write	married	farmer	rural	3400	neither poor nor good	neither dissatisfied nor satisfi	very much	very much	moderatly	neither poor nor well	satisfied	neither dissatisfied nor satisfi	neither dissatified nor satisfie	a little	a little	a little	a little	neither dissatisfied nor satisfi	very often	neither dissatisfied nor satisfi	satisfied	satisfied	a little	a little	a little	a little	a little	very satisfied	very satisfied	neither dissatisfied nor satisfi	4	4	no	no	yes	no	no	no	good	yes	yes	no	no	no
	1	105	female	40	primary school	married	house wife	urban	3500	neither poor nor good	neither dissatisfied nor satisfi	a moderate amount	not at all	moderatly	neither poor nor well	neither dissatisfied nor satisfi	neither dissatisfied nor satisfi	neither dissatified nor satisfie	a little	a moderate amount	a little	a little	neither dissatisfied nor satisfi	very often	satisfied	dissatisfied	satisfied	a little	mostly	a little	a little	completely	very satisfied	very satisfied	dissatisfied	3	3	yes	yes	yes	no	no	no	good	no	no	yes	no	no
	1	105	female	70	can not read and write	widowed	farmer	rural	3600	neither poor nor good	neither dissatisfied nor satisfi	a moderate amount	a moderate amount	moderatly	neither poor nor well	neither dissatisfied nor satisfi	neither dissatisfied nor satisfi	neither dissatified nor satisfie	a little	a little	a little	mostly	neither dissatisfied nor satisfi	very often	satisfied	3.56	satisfied	a little	mostly	not at all	a little	not at all	very satisfied	very satisfied	neither dissatisfied nor satisfi	3	3	yes	no	yes	no	no	no	good	no	no	yes	no	no
	1	107	female	50	can not read and write	married	house wife	urban	3000	neither poor nor good	neither dissatisfied nor satisfi	a moderate amount	a little	a little	well	dissatisfied	very satisfied	very satisfied	a moderate amount	a moderate amount	very much	mostly	neither dissatisfied nor satisfi	never	very satisfied	neither dissatisfied nor satisfi	very satisfied	a little	moderately	a little	mostly	a little	very satisfied	very satisfied	neither dissatisfied nor satisfi	1	1	no	no	yes	no	no	no	good	yes	yes	no	no	yes
	1	108	female	75	can not read and write	separated	oters	urban	600	neither poor nor good	neither dissatisfied nor satisfi	a little	not at all	not at all	neither poor nor well	satisfied	neither dissatisfied nor satisfi	neither dissatified nor satisfie	not at all	very much	a little	moderately	satisfied	very often	satisfied	3.56	satisfied	a moderate	completely	not at all	not at all	not at all	satisfied	satisfied	dissatisfied	4	3	no	no	yes	no	no	no	good	yes	yes	yes	no	no
	1	109	male	50	can not read and write	married	house wife	urban	1500	poor	dissatisfied	a little	a little	not at all	neither poor nor well	neither dissatisfied nor satisfi	neither dissatisfied nor satisfi	neither dissatified nor satisfie	very much	very much	very much	completely	neither dissatisfied nor satisfi	very often	very satisfied	neither dissatisfied nor satisfi	very satisfied	very much	mostly	moderately	moderatly	completely	very satisfied	very satisfied	neither dissatisfied nor satisfi	1	1	yes	no	no	yes	no	no	good	yes	no	yes	no	no
	1	110	male	67	secondary and preparatory	married	daily laborer	urban	1000	poor	neither dissatisfied nor satisfi	a little	very much	not at all	neither poor nor well	satisfied	neither dissatisfied nor satisfi	dissatisfied	a moderate amount	a little	a moderate amount	mostly	neither dissatisfied nor satisfi	always	very satisfied	very satisfied	satisfied	not at all	mostly	not at all	not at all	completely	satisfied	very satisfied	neither dissatisfied nor satisfi	20	20	yes	no	yes	no	no	no	good	no	no	no	no	no
	1	111	male	80	can read and write	single	unemployed	urban	200	neither poor nor good	neither dissatisfied nor satisfi	a moderate amount	a little	not at all	neither poor nor well	satisfied	neither dissatisfied nor satisfi	very satisfied	very much	a little	a moderate amount	not at all	satisfied	always	satisfied	3.56	very satisfied	very much	completely	moderately	not at all	completely	very satisfied	neither dissatisfied nor satisfi	neither dissatisfied nor satisfi	40	40	yes	yes	no	no	no	no	good	no	no	no	no	no
	1	112	male	62	college and above	married	goverment employed	urban	6000	neither poor nor good	neither dissatisfied nor satisfi	a moderate amount	a little	moderatly	well	neither dissatisfied nor satisfi	satisfied	satisfied	very much	very much	very much	completely	very satisfied	very often	very satisfied	very satisfied	very satisfied	a moderate	completely	mostly	mostly	completely	very satisfied	satisfied	satisfied	7	7	no	no	yes	no	no	no	good	no	no	yes	no	no
	1	113	female	63	can read and write	married	house wife	urban	700	very poor	very dissatisfied	a little	a little	not at all	very poor	dissatisfied	neither dissatisfied nor satisfi	neither dissatified nor satisfie	not at all	a little	a little	mostly	dissatisfied	very often	neither dissatisfied nor satisfi	satisfied	neither dissatisfied nor satisfi	not at all	a little	not at all	mostly	not at all	neither dissatisfied nor satisfi	very satisfied	dissatisfied	5	5	no	no	yes	no	no	no	good	no	no	yes	no	yes
	1	114	female	67	can not read and write	widowed	house wife	rural	2500	very poor	very dissatisfied	a little	a little	not at all	very poor	neither dissatisfied nor satisfi	very dissatisfied	very dissatisfied	not at all	not at all	not at all	moderately	dissatisfied	quite often	neither dissatisfied nor satisfi	3.56	dissatisfied	not at all	a little	not at all	moderatly	not at all	neither dissatisfied nor satisfi	satisfied	dissatisfied	2	2	yes	no	no	no	no	no	good	no	yes	no	yes	yes
	1	115	male	55	can read and write	married	daily laborer	urban	4000	poor	very dissatisfied	an extreme amount	a little	moslty	well	neither dissatisfied nor satisfi	neither dissatisfied nor satisfi	very satisfied	a moderate amount	a moderate amount	a little	mostly	neither dissatisfied nor satisfi	very often	very satisfied	very satisfied	very satisfied	a little	a little	not at all	mostly	moderatly	dissatisfied	very satisfied	neither dissatisfied nor satisfi	3	3	no	no	yes	no	no	no	good	no	no	no	no	yes
	1	116	female	65	secondary and preparatory	married	private employed	urban	3000	neither poor nor good	dissatisfied	very much	a little	moderatly	neither poor nor well	neither dissatisfied nor satisfi	neither dissatisfied nor satisfi	neither dissatified nor satisfie	a moderate amount	very much	very much	completely	neither dissatisfied nor satisfi	very often	satisfied	very satisfied	neither dissatisfied nor satisfi	a moderate	completely	moderately	completely	mostly	satisfied	satisfied	dissatisfied	20	20	yes	no	yes	no	no	no	good	no	no	yes	no	no
	1	117	male	70	can not read and write	married	farmer	rural	1500	poor	very dissatisfied	a little	a little	not at all	very poor	neither dissatisfied nor satisfi	very dissatisfied	very dissatisfied	a little	a moderate amount	not at all	mostly	dissatisfied	seldom	dissatisfied	dissatisfied	dissatisfied	a little	a little	a little	a little	a little	neither dissatisfied nor satisfi	neither dissatisfied nor satisfi	neither dissatisfied nor satisfi	2	2	yes	yes	no	no	no	no	good	no	no	no	no	no
	1	118	female	55	can not read and write	separated	daily laborer	urban	900	very poor	very dissatisfied	an extreme amount	a little	moderatly	neither poor nor well	very satisfied	neither dissatisfied nor satisfi	neither dissatified nor satisfie	not at all	not at all	a little	moderately	satisfied	very often	very satisfied	3.56	neither dissatisfied nor satisfi	a little	a little	not at all	mostly	not at all	very dissatisfied	neither dissatisfied nor satisfi	very dissatisfied	4	3	yes	no	no	no	no	no	good	no	yes	no	yes	no
	1	119	male	65	college and above	separated	oters	urban	5900	good	satisfied	an extreme amount	not at all	completely	well	satisfied	very satisfied	very satisfied	a little	very much	very much	mostly	very satisfied	always	very satisfied	3.56	very satisfied	very much	mostly	completely	completely	completely	neither dissatisfied nor satisfi	very satisfied	satisfied	10	8	no	no	yes	no	no	no	good	yes	no	no	no	no
	1	120	female	45	primary school	married	house wife	urban	8000	neither poor nor good	dissatisfied	an extreme amount	a little	moderatly	neither poor nor well	neither dissatisfied nor satisfi	very satisfied	very satisfied	a moderate amount	a moderate amount	a moderate amount	mostly	neither dissatisfied nor satisfi	quite often	very satisfied	very satisfied	very satisfied	a moderate	mostly	a little	completely	a little	satisfied	very satisfied	very dissatisfied	1	1	no	no	yes	no	no	no	good	no	no	no	no	no
	1	121	female	60	can not read and write	married	house wife	urban	1800	poor	very dissatisfied	a little	a little	not at all	very poor	very dissatisfied	very dissatisfied	very dissatisfied	a moderate amount	a little	not at all	moderately	very dissatisfied	quite often	very satisfied	satisfied	very satisfied	not at all	a little	moderately	mostly	a little	neither dissatisfied nor satisfi	satisfied	very dissatisfied	10	10	no	yes	no	yes	no	no	good	no	yes	no	no	no
	1	122	male	57	can not read and write	married	daily laborer	urban	1000	poor	neither dissatisfied nor satisfi	not at all	not at all	moderatly	neither poor nor well	neither dissatisfied nor satisfi	neither dissatisfied nor satisfi	neither dissatified nor satisfie	a little	a moderate amount	a little	a little	very dissatisfied	very often	very satisfied	very satisfied	neither dissatisfied nor satisfi	an extreme amount	completely	moderately	not at all	completely	neither dissatisfied nor satisfi	neither dissatisfied nor satisfi	neither dissatisfied nor satisfi	3	3	no	no	yes	no	no	no	good	no	no	yes	no	yes
	1	123	male	68	can read and write	married	unemployed	urban	8000	neither poor nor good	dissatisfied	an extreme amount	a little	moderatly	neither poor nor well	neither dissatisfied nor satisfi	neither dissatisfied nor satisfi	neither dissatified nor satisfie	very much	a moderate amount	a moderate amount	completely	neither dissatisfied nor satisfi	always	neither dissatisfied nor satisfi	very satisfied	neither dissatisfied nor satisfi	a moderate	moderately	moderately	not at all	completely	very satisfied	neither dissatisfied nor satisfi	neither dissatisfied nor satisfi	2	2	no	no	yes	no	no	no	good	no	no	no	no	no
	1	124	female	55	can read and write	married	house wife	urban	1700	neither poor nor good	very satisfied	not at all	not at all	not at all	neither poor nor well	neither dissatisfied nor satisfi	neither dissatisfied nor satisfi	very dissatisfied	an extreme amount	an extreme amount	not at all	completely	neither dissatisfied nor satisfi	always	very satisfied	satisfied	very satisfied	an extreme amount	mostly	mostly	moderatly	a little	very satisfied	satisfied	neither dissatisfied nor satisfi	3	3	yes	yes	no	no	no	no	good	no	yes	no	no	no
	1	125	female	40	can read and write	married	house wife	urban	1300	neither poor nor good	neither dissatisfied nor satisfi	an extreme amount	a little	moslty	well	neither dissatisfied nor satisfi	neither dissatisfied nor satisfi	neither dissatified nor satisfie	an extreme amount	an extreme amount	a moderate amount	completely	satisfied	very often	satisfied	very satisfied	neither dissatisfied nor satisfi	a moderate	completely	a little	not at all	mostly	very satisfied	satisfied	very dissatisfied	1	1	no	no	yes	no	no	no	poor	no	yes	no	no	no
	1	126	female	80	can not read and write	widowed	house wife	urban	2400	neither poor nor good	neither dissatisfied nor satisfi	a moderate amount	an extreme amount	not at all	very poor	neither dissatisfied nor satisfi	neither dissatisfied nor satisfi	neither dissatified nor satisfie	very much	very much	very much	completely	neither dissatisfied nor satisfi	always	neither dissatisfied nor satisfi	neither dissatisfied nor satisfi	neither dissatisfied nor satisfi	a moderate	completely	not at all	not at all	completely	neither dissatisfied nor satisfi	neither dissatisfied nor satisfi	neither dissatisfied nor satisfi	10	10	no	yes	yes	no	no	no	good	no	no	yes	no	no
	1	127	female	52	can not read and write	married	house wife	urban	4000	neither poor nor good	neither dissatisfied nor satisfi	very much	not at all	a little	neither poor nor well	satisfied	neither dissatisfied nor satisfi	neither dissatified nor satisfie	a little	a little	a little	a little	neither dissatisfied nor satisfi	very often	satisfied	satisfied	satisfied	a little	completely	a little	a little	not at all	very satisfied	very satisfied	very satisfied	16	16	yes	yes	no	yes	no	no	good	yes	yes	yes	no	no
	1	128	female	50	can not read and write	separated	house wife	urban	3000	poor	dissatisfied	very much	not at all	a little	poor	dissatisfied	neither dissatisfied nor satisfi	neither dissatified nor satisfie	a little	very much	very much	a little	dissatisfied	very often	satisfied	3.56	neither dissatisfied nor satisfi	a little	a little	not at all	a little	not at all	dissatisfied	satisfied	dissatisfied	3	3	no	yes	yes	no	no	no	good	yes	yes	yes	no	no
	1	129	male	57	primary school	married	goverment employed	urban	3000	neither poor nor good	neither dissatisfied nor satisfi	a moderate amount	a moderate amount	moderatly	neither poor nor well	neither dissatisfied nor satisfi	neither dissatisfied nor satisfi	neither dissatified nor satisfie	a moderate amount	a moderate amount	a little	a little	neither dissatisfied nor satisfi	quite often	neither dissatisfied nor satisfi	satisfied	neither dissatisfied nor satisfi	a moderate	mostly	not at all	a little	not at all	neither dissatisfied nor satisfi	neither dissatisfied nor satisfi	neither dissatisfied nor satisfi	1	1	yes	no	no	no	no	no	good	yes	yes	no	no	no
	1	130	female	65	secondary and preparatory	widowed	goverment employed	urban	1000	neither poor nor good	neither dissatisfied nor satisfi	a moderate amount	a moderate amount	a little	neither poor nor well	neither dissatisfied nor satisfi	neither dissatisfied nor satisfi	neither dissatified nor satisfie	very much	a moderate amount	a little	a little	neither dissatisfied nor satisfi	very often	satisfied	3.56	satisfied	a little	moderately	not at all	not at all	not at all	neither dissatisfied nor satisfi	very satisfied	neither dissatisfied nor satisfi	19	19	yes	no	yes	no	no	no	good	no	no	no	no	no
	1	131	female	65	can not read and write	widowed	house wife	rural	3000	poor	dissatisfied	an extreme amount	not at all	not at all	very poor	dissatisfied	very dissatisfied	dissatisfied	a little	a little	a little	a little	dissatisfied	very often	neither dissatisfied nor satisfi	3.56	neither dissatisfied nor satisfi	a little	mostly	not at all	not at all	not at all	dissatisfied	neither dissatisfied nor satisfi	dissatisfied	1	1	yes	yes	no	no	no	no	good	yes	yes	yes	no	no
	1	132	male	50	can not read and write	married	farmer	rural	2300	neither poor nor good	neither dissatisfied nor satisfi	very much	very much	a little	neither poor nor well	neither dissatisfied nor satisfi	neither dissatisfied nor satisfi	neither dissatified nor satisfie	a little	a little	a little	a little	neither dissatisfied nor satisfi	very often	neither dissatisfied nor satisfi	dissatisfied	neither dissatisfied nor satisfi	a little	a little	not at all	not at all	not at all	neither dissatisfied nor satisfi	neither dissatisfied nor satisfi	satisfied	1	1	yes	yes	no	no	no	no	good	yes	yes	no	no	no
	1	133	female	45	can not read and write	married	house wife	urban	5000	neither poor nor good	neither dissatisfied nor satisfi	very much	an extreme amount	not at all	neither poor nor well	dissatisfied	neither dissatisfied nor satisfi	neither dissatified nor satisfie	a little	a little	a little	a little	dissatisfied	very often	satisfied	satisfied	neither dissatisfied nor satisfi	a little	mostly	moderately	moderatly	moderatly	neither dissatisfied nor satisfi	neither dissatisfied nor satisfi	neither dissatisfied nor satisfi	3	3	yes	no	no	no	no	no	good	yes	no	no	no	no
	1	134	female	60	secondary and preparatory	widowed	unemployed	urban	450	neither poor nor good	neither dissatisfied nor satisfi	a moderate amount	a moderate amount	moderatly	neither poor nor well	neither dissatisfied nor satisfi	neither dissatisfied nor satisfi	neither dissatified nor satisfie	very much	a moderate amount	a moderate amount	moderately	neither dissatisfied nor satisfi	very often	neither dissatisfied nor satisfi	neither dissatisfied nor satisfi	neither dissatisfied nor satisfi	a moderate	mostly	moderately	moderatly	moderatly	neither dissatisfied nor satisfi	neither dissatisfied nor satisfi	neither dissatisfied nor satisfi	1	1	yes	no	yes	no	no	no	good	yes	no	no	no	no
	1	135	female	50	can read and write	widowed	house wife	urban	1000	poor	dissatisfied	very much	very much	a little	neither poor nor well	dissatisfied	neither dissatisfied nor satisfi	neither dissatified nor satisfie	a little	a little	a little	a little	neither dissatisfied nor satisfi	very often	neither dissatisfied nor satisfi	3.56	neither dissatisfied nor satisfi	a little	a little	not at all	a little	a little	neither dissatisfied nor satisfi	neither dissatisfied nor satisfi	neither dissatisfied nor satisfi	1	1	no	yes	yes	no	no	no	good	yes	no	no	no	no
	1	136	female	80	can not read and write	widowed	house wife	urban	5000	neither poor nor good	neither dissatisfied nor satisfi	a moderate amount	a little	not at all	very poor	neither dissatisfied nor satisfi	neither dissatisfied nor satisfi	dissatisfied	a moderate amount	a little	a little	mostly	very satisfied	very often	neither dissatisfied nor satisfi	3.56	neither dissatisfied nor satisfi	a little	a little	not at all	completely	not at all	satisfied	very satisfied	neither dissatisfied nor satisfi	3	3	no	no	yes	no	no	no	good	no	yes	no	no	no
	1	137	male	75	can read and write	married	farmer	rural	1000	poor	neither dissatisfied nor satisfi	very much	a little	not at all	very poor	neither dissatisfied nor satisfi	dissatisfied	dissatisfied	a little	a moderate amount	not at all	mostly	neither dissatisfied nor satisfi	very often	neither dissatisfied nor satisfi	satisfied	neither dissatisfied nor satisfi	a little	a little	not at all	completely	not at all	neither dissatisfied nor satisfi	very satisfied	dissatisfied	2	2	no	no	yes	no	no	no	good	yes	no	no	no	no
	1	138	male	56	secondary and preparatory	married	private employed	urban	2600	neither poor nor good	satisfied	not at all	a little	moslty	well	satisfied	very satisfied	very satisfied	a little	an extreme amount	very much	completely	very satisfied	always	very satisfied	satisfied	very satisfied	an extreme amount	completely	completely	mostly	mostly	very satisfied	very satisfied	very satisfied	20	20	yes	yes	no	no	no	no	good	yes	yes	no	no	no
	1	139	female	67	can not read and write	widowed	daily laborer	urban	4000	poor	neither dissatisfied nor satisfi	a little	not at all	not at all	neither poor nor well	satisfied	neither dissatisfied nor satisfi	neither dissatified nor satisfie	a little	a little	a little	moderately	neither dissatisfied nor satisfi	very often	neither dissatisfied nor satisfi	3.56	neither dissatisfied nor satisfi	a little	moderately	not at all	a little	moderatly	neither dissatisfied nor satisfi	neither dissatisfied nor satisfi	neither dissatisfied nor satisfi	3	3	no	yes	yes	no	no	no	good	yes	no	no	no	no
	1	140	male	50	can read and write	married	daily laborer	urban	2000	poor	dissatisfied	very much	a little	a little	poor	neither dissatisfied nor satisfi	dissatisfied	dissatisfied	a little	very much	very much	mostly	dissatisfied	very often	satisfied	3.56	satisfied	a little	mostly	not at all	not at all	not at all	dissatisfied	satisfied	dissatisfied	5	5	yes	no	yes	no	no	no	good	yes	yes	yes	yes	no
	1	141	male	74	can not read and write	married	daily laborer	urban	3000	neither poor nor good	neither dissatisfied nor satisfi	very much	not at all	moderatly	neither poor nor well	satisfied	neither dissatisfied nor satisfi	neither dissatified nor satisfie	a moderate amount	very much	very much	moderately	satisfied	very often	satisfied	satisfied	satisfied	a little	a little	a little	a little	a little	neither dissatisfied nor satisfi	neither dissatisfied nor satisfi	neither dissatisfied nor satisfi	6	6	no	no	yes	no	no	no	good	yes	no	no	no	no
	1	142	male	68	primary school	married	merchant	urban	7000	neither poor nor good	neither dissatisfied nor satisfi	a moderate amount	not at all	moderatly	neither poor nor well	neither dissatisfied nor satisfi	neither dissatisfied nor satisfi	neither dissatified nor satisfie	a little	a little	a little	a little	satisfied	very often	satisfied	dissatisfied	neither dissatisfied nor satisfi	a little	moderately	not at all	not at all	not at all	neither dissatisfied nor satisfi	satisfied	neither dissatisfied nor satisfi	3	3	yes	no	yes	no	no	no	good	yes	yes	no	no	no
	1	143	male	60	primary school	married	merchant	urban	4700	neither poor nor good	neither dissatisfied nor satisfi	very much	a little	a little	neither poor nor well	neither dissatisfied nor satisfi	neither dissatisfied nor satisfi	neither dissatified nor satisfie	a little	a little	a little	moderately	dissatisfied	very often	neither dissatisfied nor satisfi	dissatisfied	satisfied	a little	moderately	a little	a little	not at all	neither dissatisfied nor satisfi	neither dissatisfied nor satisfi	neither dissatisfied nor satisfi	4	4	yes	yes	no	no	no	no	good	yes	no	no	no	no
	1	144	male	55	can read and write	married	farmer	rural	2300	neither poor nor good	neither dissatisfied nor satisfi	a moderate amount	a moderate amount	moderatly	neither poor nor well	neither dissatisfied nor satisfi	neither dissatisfied nor satisfi	neither dissatified nor satisfie	a little	a moderate amount	a moderate amount	moderately	neither dissatisfied nor satisfi	very often	neither dissatisfied nor satisfi	satisfied	neither dissatisfied nor satisfi	a moderate	moderately	moderately	moderatly	not at all	satisfied	satisfied	neither dissatisfied nor satisfi	9	9	yes	yes	yes	no	no	no	good	yes	yes	no	no	no
	1	145	male	50	secondary and preparatory	married	oters	urban	1600	poor	dissatisfied	very much	very much	a little	neither poor nor well	neither dissatisfied nor satisfi	neither dissatisfied nor satisfi	neither dissatified nor satisfie	a little	very much	not at all	moderately	satisfied	very often	very satisfied	satisfied	very satisfied	an extreme amount	mostly	moderately	mostly	mostly	satisfied	satisfied	neither dissatisfied nor satisfi	1	1	no	no	yes	no	no	no	good	yes	yes	no	no	no
	1	146	male	70	can not read and write	married	farmer	rural	3000	poor	dissatisfied	very much	not at all	not at all	very poor	dissatisfied	dissatisfied	dissatisfied	a little	a moderate amount	a moderate amount	moderately	neither dissatisfied nor satisfi	quite often	satisfied	dissatisfied	satisfied	not at all	mostly	not at all	not at all	not at all	satisfied	satisfied	dissatisfied	1	1	no	yes	no	no	no	no	good	yes	yes	no	no	yes
	1	147	female	50	can read and write	married	goverment employed	urban	3400	neither poor nor good	neither dissatisfied nor satisfi	a moderate amount	a moderate amount	a little	neither poor nor well	neither dissatisfied nor satisfi	neither dissatisfied nor satisfi	neither dissatified nor satisfie	a little	a little	a little	moderately	dissatisfied	quite often	satisfied	satisfied	neither dissatisfied nor satisfi	a little	moderately	moderately	a little	not at all	satisfied	neither dissatisfied nor satisfi	neither dissatisfied nor satisfi	3	3	yes	yes	no	no	no	no	good	yes	yes	no	no	no
	1	148	female	70	can read and write	married	house wife	urban	2000	neither poor nor good	neither dissatisfied nor satisfi	a moderate amount	a moderate amount	not at all	poor	dissatisfied	dissatisfied	neither dissatified nor satisfie	a little	a little	a little	mostly	dissatisfied	quite often	satisfied	satisfied	satisfied	a little	a little	not at all	not at all	not at all	satisfied	satisfied	neither dissatisfied nor satisfi	5	5	yes	yes	no	no	no	no	good	yes	yes	yes	no	no
	1	149	female	50	can not read and write	single	merchant	urban	5600	poor	neither dissatisfied nor satisfi	a moderate amount	a moderate amount	moderatly	neither poor nor well	neither dissatisfied nor satisfi	neither dissatisfied nor satisfi	neither dissatified nor satisfie	not at all	a moderate amount	a moderate amount	moderately	neither dissatisfied nor satisfi	very often	neither dissatisfied nor satisfi	neither dissatisfied nor satisfi	neither dissatisfied nor satisfi	a moderate	a little	moderately	a little	moderatly	very satisfied	neither dissatisfied nor satisfi	neither dissatisfied nor satisfi	7	7	no	yes	no	no	no	no	good	no	no	no	no	no
	1	150	male	45	can read and write	married	merchant	rural	3400	poor	neither dissatisfied nor satisfi	a moderate amount	a moderate amount	moderatly	neither poor nor well	neither dissatisfied nor satisfi	neither dissatisfied nor satisfi	neither dissatified nor satisfie	a moderate amount	a moderate amount	a moderate amount	moderately	neither dissatisfied nor satisfi	quite often	satisfied	neither dissatisfied nor satisfi	satisfied	a little	mostly	a little	a little	not at all	very satisfied	dissatisfied	dissatisfied	2	2	yes	yes	no	no	no	no	good	no	no	no	no	no
	1	151	male	41	can read and write	married	unemployed	urban	4000	poor	satisfied	a moderate amount	a moderate amount	moderatly	neither poor nor well	neither dissatisfied nor satisfi	neither dissatisfied nor satisfi	neither dissatified nor satisfie	a moderate amount	a little	a little	moderately	neither dissatisfied nor satisfi	very often	neither dissatisfied nor satisfi	neither dissatisfied nor satisfi	very satisfied	a moderate	moderately	moderately	a little	a little	satisfied	neither dissatisfied nor satisfi	neither dissatisfied nor satisfi	1	1	yes	no	yes	no	no	no	good	no	no	no	yes	no
	1	152	female	60	college and above	widowed	goverment employed	urban	8000	poor	neither dissatisfied nor satisfi	a moderate amount	a moderate amount	moderatly	neither poor nor well	neither dissatisfied nor satisfi	neither dissatisfied nor satisfi	neither dissatified nor satisfie	a moderate amount	a moderate amount	a moderate amount	moderately	neither dissatisfied nor satisfi	very often	neither dissatisfied nor satisfi	3.56	neither dissatisfied nor satisfi	a moderate	moderately	a little	a little	not at all	satisfied	satisfied	neither dissatisfied nor satisfi	20	20	no	yes	yes	no	no	no	good	no	yes	yes	no	yes
	1	152	female	48	secondary and preparatory	single	house wife	urban	5000	neither poor nor good	neither dissatisfied nor satisfi	a moderate amount	a moderate amount	moderatly	neither poor nor well	satisfied	neither dissatisfied nor satisfi	dissatisfied	a moderate amount	a moderate amount	very much	completely	neither dissatisfied nor satisfi	very often	satisfied	neither dissatisfied nor satisfi	neither dissatisfied nor satisfi	a moderate	completely	moderately	moderatly	not at all	neither dissatisfied nor satisfi	neither dissatisfied nor satisfi	neither dissatisfied nor satisfi	10	10	yes	no	yes	no	no	no	good	no	no	no	no	no
	1	154	female	55	can not read and write	widowed	house wife	urban	3500	poor	neither dissatisfied nor satisfi	very much	a little	a little	neither poor nor well	very dissatisfied	neither dissatisfied nor satisfi	neither dissatified nor satisfie	not at all	a moderate amount	a moderate amount	not at all	very dissatisfied	quite often	satisfied	3.56	satisfied	a moderate	a little	not at all	a little	not at all	satisfied	neither dissatisfied nor satisfi	neither dissatisfied nor satisfi	1	1	no	no	yes	no	no	no	good	yes	no	no	no	no
	1	155	female	65	can not read and write	widowed	house wife	rural	2000	neither poor nor good	neither dissatisfied nor satisfi	very much	a little	not at all	neither poor nor well	very satisfied	neither dissatisfied nor satisfi	neither dissatified nor satisfie	a little	very much	a little	mostly	very satisfied	very often	neither dissatisfied nor satisfi	3.56	neither dissatisfied nor satisfi	a moderate	mostly	not at all	mostly	moderatly	very dissatisfied	very satisfied	neither dissatisfied nor satisfi	10	8	yes	yes	no	no	no	no	good	no	yes	no	no	no
	1	156	female	50	can not read and write	married	house wife	rural	1900	neither poor nor good	neither dissatisfied nor satisfi	very much	very much	a little	neither poor nor well	dissatisfied	neither dissatisfied nor satisfi	neither dissatified nor satisfie	a little	a little	a little	a little	dissatisfied	very often	satisfied	3.56	satisfied	a little	mostly	not at all	not at all	not at all	very satisfied	satisfied	neither dissatisfied nor satisfi	7	7	yes	yes	no	no	no	no	good	yes	yes	yes	no	no
	1	157	male	50	can not read and write	married	farmer	rural	2500	very poor	neither dissatisfied nor satisfi	an extreme amount	a moderate amount	moderatly	well	satisfied	neither dissatisfied nor satisfi	very satisfied	an extreme amount	an extreme amount	very much	a little	satisfied	always	neither dissatisfied nor satisfi	very satisfied	neither dissatisfied nor satisfi	a moderate	mostly	moderately	a little	a little	satisfied	satisfied	neither dissatisfied nor satisfi	2	2	yes	no	yes	no	no	no	good	no	no	no	no	no
	1	158	female	37	can read and write	single	house wife	urban	2100	neither poor nor good	neither dissatisfied nor satisfi	very much	an extreme amount	moslty	very well	neither dissatisfied nor satisfi	neither dissatisfied nor satisfi	neither dissatified nor satisfie	a moderate amount	very much	very much	mostly	very satisfied	always	very satisfied	neither dissatisfied nor satisfi	neither dissatisfied nor satisfi	a moderate	not at all	a little	not at all	not at all	neither dissatisfied nor satisfi	very dissatisfied	neither dissatisfied nor satisfi	1	1	yes	no	no	no	no	no	good	no	no	no	no	no
	1	159	female	65	can read and write	married	house wife	urban	2300	poor	neither dissatisfied nor satisfi	a moderate amount	a little	moderatly	neither poor nor well	dissatisfied	neither dissatisfied nor satisfi	neither dissatified nor satisfie	a moderate amount	very much	a moderate amount	mostly	neither dissatisfied nor satisfi	always	very satisfied	3.56	dissatisfied	very much	moderately	not at all	completely	moderatly	neither dissatisfied nor satisfi	very satisfied	very dissatisfied	4	3	no	yes	no	no	no	no	good	no	no	yes	no	yes
	2	160	female	40	secondary and preparatory	separated	oters	urban	3300	poor	dissatisfied	very much	a moderate amount	a little	neither poor nor well	dissatisfied	dissatisfied	dissatisfied	not at all	not at all	a little	moderately	dissatisfied	quite often	satisfied	3.56	satisfied	a little	a little	not at all	moderatly	not at all	dissatisfied	neither dissatisfied nor satisfi	neither dissatisfied nor satisfi	3	3	no	no	yes	no	no	no	good	no	yes	yes	yes	no
	2	161	male	71	can not read and write	married	farmer	rural	3000	poor	neither dissatisfied nor satisfi	not at all	not at all	moderatly	neither poor nor well	very dissatisfied	dissatisfied	dissatisfied	an extreme amount	a little	a little	moderately	neither dissatisfied nor satisfi	never	dissatisfied	neither dissatisfied nor satisfi	neither dissatisfied nor satisfi	a little	a little	a little	a little	moderatly	very dissatisfied	neither dissatisfied nor satisfi	very satisfied	10	10	yes	no	yes	no	no	no	poor	no	no	no	no	no
	2	162	female	80	can not read and write	married	farmer	rural	3440	poor	dissatisfied	a little	not at all	not at all	neither poor nor well	dissatisfied	dissatisfied	dissatisfied	a little	a little	a little	a little	dissatisfied	very often	satisfied	3.56	satisfied	a little	mostly	not at all	not at all	not at all	satisfied	very satisfied	dissatisfied	6	6	no	yes	no	no	no	no	good	yes	yes	yes	yes	yes
	2	163	male	63	can not read and write	married	farmer	rural	2300	very good	very satisfied	a moderate amount	a little	moslty	well	satisfied	neither dissatisfied nor satisfi	neither dissatified nor satisfie	very much	very much	a moderate amount	mostly	satisfied	seldom	satisfied	satisfied	satisfied	very much	moderately	mostly	mostly	mostly	satisfied	satisfied	satisfied	1	1	no	no	yes	no	no	no	good	yes	no	no	no	no
	2	164	female	65	can not read and write	married	house wife	urban	1300	neither poor nor good	neither dissatisfied nor satisfi	a little	a moderate amount	moderatly	neither poor nor well	satisfied	satisfied	satisfied	very much	a moderate amount	a moderate amount	completely	satisfied	always	very satisfied	satisfied	satisfied	very much	mostly	mostly	mostly	moderatly	satisfied	satisfied	satisfied	1	1	yes	yes	no	no	no	no	good	yes	no	no	no	no
	2	165	female	60	can not read and write	married	house wife	rural	900	neither poor nor good	neither dissatisfied nor satisfi	a moderate amount	a moderate amount	moderatly	neither poor nor well	neither dissatisfied nor satisfi	neither dissatisfied nor satisfi	neither dissatified nor satisfie	a moderate amount	very much	an extreme amount	completely	neither dissatisfied nor satisfi	always	neither dissatisfied nor satisfi	neither dissatisfied nor satisfi	neither dissatisfied nor satisfi	a moderate	moderately	mostly	completely	mostly	satisfied	satisfied	satisfied	2	2	no	no	yes	no	no	no	good	no	yes	no	no	no
	2	166	female	50	can not read and write	separated	house wife	rural	800	neither poor nor good	neither dissatisfied nor satisfi	a moderate amount	a moderate amount	moderatly	well	satisfied	satisfied	neither dissatified nor satisfie	a moderate amount	an extreme amount	an extreme amount	completely	satisfied	always	neither dissatisfied nor satisfi	neither dissatisfied nor satisfi	neither dissatisfied nor satisfi	a moderate	moderately	moderately	moderatly	moderatly	satisfied	satisfied	satisfied	7	7	yes	no	no	no	no	no	good	no	no	no	no	no
	2	167	male	71	secondary and preparatory	married	merchant	urban	7000	neither poor nor good	neither dissatisfied nor satisfi	a moderate amount	a moderate amount	moderatly	neither poor nor well	neither dissatisfied nor satisfi	neither dissatisfied nor satisfi	neither dissatified nor satisfie	a moderate amount	a moderate amount	a moderate amount	moderately	neither dissatisfied nor satisfi	always	neither dissatisfied nor satisfi	neither dissatisfied nor satisfi	neither dissatisfied nor satisfi	a moderate	moderately	moderately	moderatly	moderatly	neither dissatisfied nor satisfi	neither dissatisfied nor satisfi	neither dissatisfied nor satisfi	16	13	no	yes	no	no	no	no	good	yes	no	no	no	no
	2	168	female	50	can read and write	single	farmer	rural	1000	neither poor nor good	neither dissatisfied nor satisfi	a moderate amount	an extreme amount	moderatly	well	dissatisfied	dissatisfied	neither dissatified nor satisfie	a moderate amount	a moderate amount	very much	moderately	dissatisfied	very often	neither dissatisfied nor satisfi	neither dissatisfied nor satisfi	very dissatisfied	a little	a little	a little	moderatly	a little	satisfied	neither dissatisfied nor satisfi	neither dissatisfied nor satisfi	6	5	no	no	yes	no	no	no	good	no	yes	no	no	no
	2	169	male	48	college and above	married	goverment employed	urban	8000	neither poor nor good	neither dissatisfied nor satisfi	a moderate amount	a moderate amount	moderatly	very well	satisfied	neither dissatisfied nor satisfi	neither dissatified nor satisfie	a moderate amount	an extreme amount	a moderate amount	completely	neither dissatisfied nor satisfi	always	neither dissatisfied nor satisfi	neither dissatisfied nor satisfi	neither dissatisfied nor satisfi	a moderate	moderately	moderately	moderatly	moderatly	neither dissatisfied nor satisfi	neither dissatisfied nor satisfi	neither dissatisfied nor satisfi	9	6	yes	no	no	no	no	no	good	yes	no	no	no	no
	2	170	male	63	primary school	single	goverment employed	urban	3600	neither poor nor good	neither dissatisfied nor satisfi	a little	a moderate amount	moderatly	poor	neither dissatisfied nor satisfi	dissatisfied	neither dissatified nor satisfie	a little	very much	a moderate amount	mostly	very satisfied	seldom	very satisfied	neither dissatisfied nor satisfi	neither dissatisfied nor satisfi	a little	moderately	mostly	a little	moderatly	neither dissatisfied nor satisfi	satisfied	satisfied	11	9	yes	no	no	no	no	no	good	no	yes	no	no	no
	2	171	female	48	can read and write	married	private employed	urban	1500	neither poor nor good	neither dissatisfied nor satisfi	a moderate amount	a little	moderatly	neither poor nor well	neither dissatisfied nor satisfi	neither dissatisfied nor satisfi	neither dissatified nor satisfie	very much	very much	a moderate amount	moderately	satisfied	quite often	neither dissatisfied nor satisfi	satisfied	neither dissatisfied nor satisfi	a moderate	a little	a little	moderatly	a little	satisfied	neither dissatisfied nor satisfi	neither dissatisfied nor satisfi	12	8	no	no	no	yes	no	no	good	no	no	no	no	yes
	2	172	male	40	can read and write	married	merchant	urban	7000	neither poor nor good	neither dissatisfied nor satisfi	a moderate amount	a moderate amount	moderatly	neither poor nor well	neither dissatisfied nor satisfi	neither dissatisfied nor satisfi	neither dissatified nor satisfie	a moderate amount	a moderate amount	a moderate amount	moderately	neither dissatisfied nor satisfi	very often	neither dissatisfied nor satisfi	neither dissatisfied nor satisfi	neither dissatisfied nor satisfi	a moderate	moderately	moderately	moderatly	moderatly	neither dissatisfied nor satisfi	neither dissatisfied nor satisfi	neither dissatisfied nor satisfi	11	9	yes	yes	no	no	no	no	good	yes	no	no	no	no
	2	173	female	38	college and above	married	goverment employed	urban	10000	neither poor nor good	neither dissatisfied nor satisfi	an extreme amount	a little	completely	well	satisfied	very satisfied	very satisfied	very much	very much	very much	mostly	satisfied	always	very satisfied	very satisfied	very satisfied	very much	mostly	mostly	mostly	moderatly	neither dissatisfied nor satisfi	neither dissatisfied nor satisfi	neither dissatisfied nor satisfi	5	4	yes	no	no	no	no	no	good	yes	no	no	no	no
	2	174	female	60	secondary and preparatory	married	house wife	urban	7000	neither poor nor good	neither dissatisfied nor satisfi	a moderate amount	a moderate amount	moderatly	neither poor nor well	neither dissatisfied nor satisfi	neither dissatisfied nor satisfi	neither dissatified nor satisfie	a moderate amount	a little	a moderate amount	moderately	neither dissatisfied nor satisfi	very often	neither dissatisfied nor satisfi	neither dissatisfied nor satisfi	neither dissatisfied nor satisfi	a moderate	mostly	moderately	moderatly	moderatly	neither dissatisfied nor satisfi	neither dissatisfied nor satisfi	neither dissatisfied nor satisfi	10	7	no	yes	no	no	no	no	good	no	yes	no	no	no
	2	175	male	65	college and above	married	goverment employed	urban	30000	neither poor nor good	very satisfied	an extreme amount	a moderate amount	moslty	well	very satisfied	very satisfied	very satisfied	very much	very much	a moderate amount	completely	very satisfied	always	neither dissatisfied nor satisfi	very satisfied	very satisfied	very much	mostly	mostly	mostly	completely	very satisfied	neither dissatisfied nor satisfi	neither dissatisfied nor satisfi	12	11	yes	no	no	no	no	no	good	no	no	no	no	no
	2	176	female	45	secondary and preparatory	widowed	daily laborer	urban	1000	neither poor nor good	neither dissatisfied nor satisfi	a moderate amount	a moderate amount	moderatly	neither poor nor well	neither dissatisfied nor satisfi	neither dissatisfied nor satisfi	neither dissatified nor satisfie	a moderate amount	a moderate amount	a moderate amount	moderately	neither dissatisfied nor satisfi	quite often	neither dissatisfied nor satisfi	neither dissatisfied nor satisfi	neither dissatisfied nor satisfi	a moderate	moderately	moderately	moderatly	moderatly	neither dissatisfied nor satisfi	neither dissatisfied nor satisfi	neither dissatisfied nor satisfi	8	7	yes	no	yes	no	no	no	good	no	no	yes	no	no
	2	177	male	35	secondary and preparatory	widowed	goverment employed	urban	4000	neither poor nor good	neither dissatisfied nor satisfi	a little	a moderate amount	moderatly	poor	neither dissatisfied nor satisfi	neither dissatisfied nor satisfi	neither dissatified nor satisfie	a little	very much	a little	moderately	neither dissatisfied nor satisfi	seldom	neither dissatisfied nor satisfi	very satisfied	neither dissatisfied nor satisfi	a little	a little	a little	moderatly	mostly	dissatisfied	neither dissatisfied nor satisfi	dissatisfied	19	19	yes	no	yes	no	no	no	good	no	no	no	yes	no
	2	178	female	68	can read and write	widowed	goverment employed	urban	1000	poor	neither dissatisfied nor satisfi	very much	a little	moderatly	neither poor nor well	neither dissatisfied nor satisfi	neither dissatisfied nor satisfi	dissatisfied	a little	a little	a little	moderately	neither dissatisfied nor satisfi	seldom	neither dissatisfied nor satisfi	3.56	neither dissatisfied nor satisfi	a moderate	a little	not at all	a little	not at all	dissatisfied	dissatisfied	neither dissatisfied nor satisfi	13	10	yes	no	yes	no	no	no	good	no	yes	yes	no	no
	2	179	male	70	primary school	married	merchant	urban	4900	neither poor nor good	neither dissatisfied nor satisfi	a moderate amount	a moderate amount	moderatly	neither poor nor well	neither dissatisfied nor satisfi	neither dissatisfied nor satisfi	neither dissatified nor satisfie	a moderate amount	a moderate amount	a moderate amount	completely	neither dissatisfied nor satisfi	always	neither dissatisfied nor satisfi	neither dissatisfied nor satisfi	neither dissatisfied nor satisfi	a moderate	completely	moderately	mostly	moderatly	neither dissatisfied nor satisfi	neither dissatisfied nor satisfi	neither dissatisfied nor satisfi	12	10	yes	no	yes	no	no	no	good	no	no	no	no	no
	2	180	male	40	primary school	widowed	daily laborer	urban	3500	neither poor nor good	neither dissatisfied nor satisfi	a moderate amount	a moderate amount	moderatly	neither poor nor well	neither dissatisfied nor satisfi	neither dissatisfied nor satisfi	neither dissatified nor satisfie	a moderate amount	an extreme amount	very much	moderately	neither dissatisfied nor satisfi	very often	neither dissatisfied nor satisfi	neither dissatisfied nor satisfi	neither dissatisfied nor satisfi	a moderate	moderately	moderately	moderatly	moderatly	neither dissatisfied nor satisfi	neither dissatisfied nor satisfi	neither dissatisfied nor satisfi	15	10	no	no	yes	no	no	no	good	yes	no	no	no	no
	2	181	female	58	can read and write	married	daily laborer	urban	2000	neither poor nor good	neither dissatisfied nor satisfi	an extreme amount	a moderate amount	moderatly	neither poor nor well	neither dissatisfied nor satisfi	neither dissatisfied nor satisfi	neither dissatified nor satisfie	a moderate amount	an extreme amount	a moderate amount	moderately	neither dissatisfied nor satisfi	very often	neither dissatisfied nor satisfi	neither dissatisfied nor satisfi	neither dissatisfied nor satisfi	a moderate	completely	a little	moderatly	a little	neither dissatisfied nor satisfi	neither dissatisfied nor satisfi	neither dissatisfied nor satisfi	14	9	no	no	yes	no	no	no	good	no	no	no	no	no
	2	182	male	43	can not read and write	single	private employed	urban	500	neither poor nor good	neither dissatisfied nor satisfi	a moderate amount	a moderate amount	moderatly	neither poor nor well	neither dissatisfied nor satisfi	neither dissatisfied nor satisfi	neither dissatified nor satisfie	a little	an extreme amount	a little	completely	neither dissatisfied nor satisfi	very often	neither dissatisfied nor satisfi	neither dissatisfied nor satisfi	neither dissatisfied nor satisfi	a moderate	moderately	not at all	moderatly	not at all	neither dissatisfied nor satisfi	neither dissatisfied nor satisfi	neither dissatisfied nor satisfi	10	8	yes	no	yes	no	no	no	good	no	yes	no	no	no
	2	183	male	52	primary school	married	merchant	urban	2000	neither poor nor good	neither dissatisfied nor satisfi	a little	a little	moderatly	neither poor nor well	neither dissatisfied nor satisfi	neither dissatisfied nor satisfi	dissatisfied	a little	very much	a little	mostly	neither dissatisfied nor satisfi	seldom	neither dissatisfied nor satisfi	neither dissatisfied nor satisfi	dissatisfied	a moderate	moderately	moderately	a little	a little	satisfied	neither dissatisfied nor satisfi	neither dissatisfied nor satisfi	8	6	no	no	yes	no	no	no	good	no	no	yes	no	no
	2	184	male	60	can read and write	married	daily laborer	urban	2400	neither poor nor good	neither dissatisfied nor satisfi	a moderate amount	a moderate amount	moderatly	neither poor nor well	neither dissatisfied nor satisfi	neither dissatisfied nor satisfi	neither dissatified nor satisfie	a little	an extreme amount	a little	completely	neither dissatisfied nor satisfi	very often	neither dissatisfied nor satisfi	neither dissatisfied nor satisfi	neither dissatisfied nor satisfi	a moderate	moderately	not at all	moderatly	not at all	neither dissatisfied nor satisfi	neither dissatisfied nor satisfi	neither dissatisfied nor satisfi	10	9	yes	no	yes	no	no	no	good	no	yes	no	no	no
	2	185	female	50	primary school	married	private employed	urban	3400	neither poor nor good	neither dissatisfied nor satisfi	a moderate amount	a moderate amount	moderatly	neither poor nor well	neither dissatisfied nor satisfi	neither dissatisfied nor satisfi	neither dissatified nor satisfie	a little	a moderate amount	a moderate amount	completely	very satisfied	very often	satisfied	satisfied	satisfied	a moderate	a little	a little	moderatly	moderatly	neither dissatisfied nor satisfi	neither dissatisfied nor satisfi	neither dissatisfied nor satisfi	6	2	no	no	yes	no	no	no	good	no	yes	no	no	no
	2	186	male	45	primary school	separated	merchant	urban	5500	neither poor nor good	neither dissatisfied nor satisfi	a moderate amount	a moderate amount	moderatly	neither poor nor well	satisfied	satisfied	neither dissatified nor satisfie	a little	a moderate amount	a moderate amount	a little	neither dissatisfied nor satisfi	very often	neither dissatisfied nor satisfi	satisfied	satisfied	a moderate	moderately	a little	a little	moderatly	neither dissatisfied nor satisfi	neither dissatisfied nor satisfi	neither dissatisfied nor satisfi	11	8	yes	no	no	no	no	no	good	yes	no	no	no	no
	2	187	female	50	primary school	married	private employed	rural	4300	neither poor nor good	neither dissatisfied nor satisfi	very much	very much	moslty	well	satisfied	satisfied	satisfied	very much	very much	very much	mostly	neither dissatisfied nor satisfi	very often	satisfied	satisfied	satisfied	a moderate	mostly	moderately	mostly	mostly	satisfied	satisfied	satisfied	10	9	yes	yes	yes	no	no	no	good	no	no	no	no	no
	2	188	male	70	can not read and write	married	daily laborer	urban	2000	very poor	neither dissatisfied nor satisfi	a little	a little	moderatly	neither poor nor well	neither dissatisfied nor satisfi	very satisfied	neither dissatified nor satisfie	a little	not at all	a little	mostly	neither dissatisfied nor satisfi	very often	very satisfied	dissatisfied	neither dissatisfied nor satisfi	a little	mostly	not at all	mostly	mostly	neither dissatisfied nor satisfi	satisfied	neither dissatisfied nor satisfi	6	6	no	yes	yes	no	no	no	good	no	yes	no	no	no
	2	189	female	67	can read and write	married	unemployed	urban	350	neither poor nor good	neither dissatisfied nor satisfi	a moderate amount	a little	moderatly	neither poor nor well	satisfied	neither dissatisfied nor satisfi	neither dissatified nor satisfie	a little	a moderate amount	a moderate amount	moderately	satisfied	very often	neither dissatisfied nor satisfi	satisfied	neither dissatisfied nor satisfi	a moderate	moderately	not at all	moderatly	moderatly	neither dissatisfied nor satisfi	neither dissatisfied nor satisfi	dissatisfied	10	7	yes	no	yes	no	no	no	good	yes	no	no	no	no
	2	190	female	70	can read and write	widowed	house wife	urban	1000	neither poor nor good	neither dissatisfied nor satisfi	a moderate amount	a moderate amount	moderatly	neither poor nor well	neither dissatisfied nor satisfi	neither dissatisfied nor satisfi	neither dissatified nor satisfie	a moderate amount	a moderate amount	a moderate amount	moderately	neither dissatisfied nor satisfi	quite often	neither dissatisfied nor satisfi	neither dissatisfied nor satisfi	neither dissatisfied nor satisfi	a moderate	moderately	moderately	moderatly	moderatly	neither dissatisfied nor satisfi	neither dissatisfied nor satisfi	neither dissatisfied nor satisfi	13	13	no	yes	no	no	no	no	good	no	no	yes	no	no
	2	191	female	65	secondary and preparatory	widowed	unemployed	urban	350	neither poor nor good	neither dissatisfied nor satisfi	very much	a little	moderatly	neither poor nor well	neither dissatisfied nor satisfi	neither dissatisfied nor satisfi	neither dissatified nor satisfie	a moderate amount	a moderate amount	a moderate amount	completely	satisfied	very often	neither dissatisfied nor satisfi	neither dissatisfied nor satisfi	neither dissatisfied nor satisfi	a moderate	moderately	moderately	moderatly	moderatly	neither dissatisfied nor satisfi	neither dissatisfied nor satisfi	neither dissatisfied nor satisfi	13	10	no	yes	no	no	no	no	good	yes	no	no	no	no
	2	192	male	48	secondary and preparatory	married	merchant	urban	4900	neither poor nor good	neither dissatisfied nor satisfi	very much	a little	moderatly	neither poor nor well	neither dissatisfied nor satisfi	neither dissatisfied nor satisfi	neither dissatified nor satisfie	a moderate amount	a moderate amount	an extreme amount	completely	neither dissatisfied nor satisfi	always	neither dissatisfied nor satisfi	neither dissatisfied nor satisfi	neither dissatisfied nor satisfi	a moderate	moderately	moderately	moderatly	moderatly	neither dissatisfied nor satisfi	neither dissatisfied nor satisfi	neither dissatisfied nor satisfi	8	7	yes	no	no	no	no	no	good	no	yes	no	no	no
	2	193	male	63	primary school	married	merchant	urban	10000	neither poor nor good	neither dissatisfied nor satisfi	a moderate amount	very much	moslty	well	very satisfied	satisfied	satisfied	a little	very much	very much	mostly	neither dissatisfied nor satisfi	very often	satisfied	neither dissatisfied nor satisfi	satisfied	very much	mostly	mostly	mostly	a little	neither dissatisfied nor satisfi	neither dissatisfied nor satisfi	neither dissatisfied nor satisfi	13	10	yes	no	yes	no	no	no	good	no	no	no	no	no
	2	194	female	65	college and above	married	private employed	urban	5000	very good	neither dissatisfied nor satisfi	very much	very much	a little	neither poor nor well	neither dissatisfied nor satisfi	neither dissatisfied nor satisfi	dissatisfied	a little	very much	a little	completely	very dissatisfied	very often	neither dissatisfied nor satisfi	neither dissatisfied nor satisfi	neither dissatisfied nor satisfi	very much	moderately	moderately	moderatly	moderatly	neither dissatisfied nor satisfi	dissatisfied	dissatisfied	5	3	yes	no	no	no	no	no	good	no	no	yes	no	no
	2	195	male	65	can read and write	single	private employed	urban	800	poor	dissatisfied	a little	a little	moderatly	neither poor nor well	neither dissatisfied nor satisfi	neither dissatisfied nor satisfi	neither dissatified nor satisfie	a moderate amount	a moderate amount	very much	completely	neither dissatisfied nor satisfi	very often	neither dissatisfied nor satisfi	neither dissatisfied nor satisfi	neither dissatisfied nor satisfi	a moderate	moderately	moderately	moderatly	moderatly	neither dissatisfied nor satisfi	neither dissatisfied nor satisfi	neither dissatisfied nor satisfi	19	18	yes	no	yes	no	no	no	good	no	yes	no	no	no
	2	196	female	70	primary school	widowed	unemployed	urban	400	very poor	neither dissatisfied nor satisfi	very much	very much	moderatly	neither poor nor well	neither dissatisfied nor satisfi	neither dissatisfied nor satisfi	neither dissatified nor satisfie	a little	a little	a moderate amount	moderately	neither dissatisfied nor satisfi	very often	neither dissatisfied nor satisfi	neither dissatisfied nor satisfi	neither dissatisfied nor satisfi	a moderate	moderately	moderately	moderatly	moderatly	neither dissatisfied nor satisfi	neither dissatisfied nor satisfi	neither dissatisfied nor satisfi	15	13	yes	yes	no	no	no	no	good	no	yes	no	no	no
	2	197	male	68	primary school	married	unemployed	urban	450	very poor	neither dissatisfied nor satisfi	very much	very much	moderatly	neither poor nor well	neither dissatisfied nor satisfi	neither dissatisfied nor satisfi	neither dissatified nor satisfie	a little	a little	a moderate amount	moderately	neither dissatisfied nor satisfi	very often	neither dissatisfied nor satisfi	neither dissatisfied nor satisfi	neither dissatisfied nor satisfi	a moderate	moderately	moderately	moderatly	moderatly	neither dissatisfied nor satisfi	neither dissatisfied nor satisfi	neither dissatisfied nor satisfi	10	10	no	no	yes	no	no	no	good	yes	no	no	no	no
	2	198	female	50	secondary and preparatory	married	private employed	urban	800	neither poor nor good	neither dissatisfied nor satisfi	a moderate amount	a moderate amount	moderatly	neither poor nor well	neither dissatisfied nor satisfi	neither dissatisfied nor satisfi	neither dissatified nor satisfie	a moderate amount	a moderate amount	a moderate amount	moderately	neither dissatisfied nor satisfi	quite often	neither dissatisfied nor satisfi	neither dissatisfied nor satisfi	neither dissatisfied nor satisfi	a moderate	moderately	moderately	moderatly	moderatly	neither dissatisfied nor satisfi	neither dissatisfied nor satisfi	neither dissatisfied nor satisfi	7	6	no	no	yes	no	no	no	good	yes	no	no	no	no
	2	199	female	48	college and above	married	goverment employed	rural	1500	poor	neither dissatisfied nor satisfi	a moderate amount	a little	moderatly	neither poor nor well	neither dissatisfied nor satisfi	dissatisfied	neither dissatified nor satisfie	very much	a moderate amount	a little	moderately	neither dissatisfied nor satisfi	seldom	satisfied	neither dissatisfied nor satisfi	neither dissatisfied nor satisfi	a little	moderately	moderately	moderatly	a little	neither dissatisfied nor satisfi	satisfied	neither dissatisfied nor satisfi	7	4	yes	no	no	no	no	no	good	no	no	yes	no	no
	2	200	female	64	can not read and write	married	house wife	urban	3000	neither poor nor good	neither dissatisfied nor satisfi	a little	a little	not at all	neither poor nor well	neither dissatisfied nor satisfi	neither dissatisfied nor satisfi	neither dissatified nor satisfie	a moderate amount	a moderate amount	a moderate amount	moderately	neither dissatisfied nor satisfi	quite often	neither dissatisfied nor satisfi	neither dissatisfied nor satisfi	neither dissatisfied nor satisfi	a moderate	moderately	moderately	moderatly	moderatly	neither dissatisfied nor satisfi	neither dissatisfied nor satisfi	neither dissatisfied nor satisfi	21	15	yes	yes	no	no	no	no	good	yes	no	no	no	no
	2	201	female	58	secondary and preparatory	married	house wife	urban	700	neither poor nor good	neither dissatisfied nor satisfi	a moderate amount	a moderate amount	moderatly	neither poor nor well	neither dissatisfied nor satisfi	neither dissatisfied nor satisfi	neither dissatified nor satisfie	a moderate amount	a moderate amount	a moderate amount	moderately	neither dissatisfied nor satisfi	quite often	neither dissatisfied nor satisfi	neither dissatisfied nor satisfi	neither dissatisfied nor satisfi	a moderate	moderately	moderately	moderatly	moderatly	neither dissatisfied nor satisfi	neither dissatisfied nor satisfi	neither dissatisfied nor satisfi	11	8	yes	no	yes	no	no	no	good	no	yes	no	no	no
	2	202	female	68	can not read and write	married	farmer	urban	4500	neither poor nor good	neither dissatisfied nor satisfi	very much	a little	moderatly	neither poor nor well	neither dissatisfied nor satisfi	neither dissatisfied nor satisfi	neither dissatified nor satisfie	a moderate amount	a moderate amount	a moderate amount	completely	neither dissatisfied nor satisfi	always	neither dissatisfied nor satisfi	neither dissatisfied nor satisfi	neither dissatisfied nor satisfi	a moderate	moderately	moderately	moderatly	moderatly	neither dissatisfied nor satisfi	neither dissatisfied nor satisfi	neither dissatisfied nor satisfi	17	15	yes	no	yes	no	no	no	good	no	yes	no	no	no
	2	203	male	74	college and above	married	goverment employed	urban	8000	neither poor nor good	neither dissatisfied nor satisfi	a moderate amount	a moderate amount	moderatly	neither poor nor well	neither dissatisfied nor satisfi	very dissatisfied	neither dissatified nor satisfie	a moderate amount	an extreme amount	a moderate amount	completely	neither dissatisfied nor satisfi	always	neither dissatisfied nor satisfi	neither dissatisfied nor satisfi	neither dissatisfied nor satisfi	a moderate	completely	moderately	moderatly	moderatly	neither dissatisfied nor satisfi	neither dissatisfied nor satisfi	neither dissatisfied nor satisfi	11	11	yes	no	yes	no	no	no	good	yes	no	no	no	no
	2	204	male	70	secondary and preparatory	married	merchant	urban	1000	neither poor nor good	neither dissatisfied nor satisfi	a little	a moderate amount	moderatly	neither poor nor well	neither dissatisfied nor satisfi	neither dissatisfied nor satisfi	neither dissatified nor satisfie	a moderate amount	a moderate amount	an extreme amount	moderately	neither dissatisfied nor satisfi	quite often	neither dissatisfied nor satisfi	neither dissatisfied nor satisfi	neither dissatisfied nor satisfi	a moderate	moderately	moderately	moderatly	moderatly	neither dissatisfied nor satisfi	neither dissatisfied nor satisfi	neither dissatisfied nor satisfi	12	10	yes	no	no	no	no	no	good	yes	no	no	no	no
	2	205	female	47	college and above	married	private employed	urban	1000	neither poor nor good	neither dissatisfied nor satisfi	a moderate amount	a moderate amount	moderatly	neither poor nor well	neither dissatisfied nor satisfi	neither dissatisfied nor satisfi	neither dissatified nor satisfie	not at all	an extreme amount	a little	mostly	very satisfied	very often	neither dissatisfied nor satisfi	satisfied	neither dissatisfied nor satisfi	a moderate	moderately	moderately	not at all	moderatly	neither dissatisfied nor satisfi	neither dissatisfied nor satisfi	neither dissatisfied nor satisfi	10	9	yes	no	yes	no	no	no	good	no	yes	no	no	no
	2	206	female	42	can not read and write	married	goverment employed	urban	4000	neither poor nor good	satisfied	very much	very much	a little	neither poor nor well	neither dissatisfied nor satisfi	neither dissatisfied nor satisfi	neither dissatified nor satisfie	a little	a moderate amount	a moderate amount	a little	neither dissatisfied nor satisfi	very often	neither dissatisfied nor satisfi	neither dissatisfied nor satisfi	neither dissatisfied nor satisfi	a little	a little	a little	a little	a little	neither dissatisfied nor satisfi	neither dissatisfied nor satisfi	neither dissatisfied nor satisfi	9	6	yes	no	yes	no	no	no	good	no	yes	no	no	no
	2	207	female	40	secondary and preparatory	single	unemployed	urban	500	neither poor nor good	neither dissatisfied nor satisfi	an extreme amount	very much	a little	very poor	very satisfied	satisfied	satisfied	a little	a little	a moderate amount	a little	satisfied	very often	satisfied	neither dissatisfied nor satisfi	satisfied	a little	completely	a little	moderatly	moderatly	satisfied	satisfied	dissatisfied	11	7	yes	yes	no	no	no	no	good	yes	no	no	no	no
	2	208	male	78	secondary and preparatory	married	goverment employed	urban	7000	neither poor nor good	neither dissatisfied nor satisfi	an extreme amount	a little	moslty	neither poor nor well	neither dissatisfied nor satisfi	neither dissatisfied nor satisfi	neither dissatified nor satisfie	a moderate amount	a moderate amount	very much	completely	neither dissatisfied nor satisfi	always	neither dissatisfied nor satisfi	neither dissatisfied nor satisfi	neither dissatisfied nor satisfi	a moderate	moderately	moderately	moderatly	moderatly	neither dissatisfied nor satisfi	neither dissatisfied nor satisfi	neither dissatisfied nor satisfi	15	13	no	no	yes	no	no	no	poor	no	yes	no	no	no
	2	209	female	65	primary school	married	house wife	urban	900	neither poor nor good	neither dissatisfied nor satisfi	a moderate amount	a moderate amount	moderatly	neither poor nor well	neither dissatisfied nor satisfi	neither dissatisfied nor satisfi	neither dissatified nor satisfie	a little	a moderate amount	a moderate amount	moderately	neither dissatisfied nor satisfi	always	neither dissatisfied nor satisfi	neither dissatisfied nor satisfi	neither dissatisfied nor satisfi	a moderate	moderately	moderately	moderatly	moderatly	neither dissatisfied nor satisfi	neither dissatisfied nor satisfi	neither dissatisfied nor satisfi	13	12	yes	no	yes	no	no	no	good	yes	no	no	no	no
	2	210	male	59	primary school	married	merchant	urban	1000	neither poor nor good	neither dissatisfied nor satisfi	a moderate amount	a moderate amount	moderatly	neither poor nor well	neither dissatisfied nor satisfi	neither dissatisfied nor satisfi	neither dissatified nor satisfie	a moderate amount	a moderate amount	a moderate amount	moderately	neither dissatisfied nor satisfi	quite often	neither dissatisfied nor satisfi	neither dissatisfied nor satisfi	neither dissatisfied nor satisfi	a moderate	moderately	moderately	moderatly	moderatly	neither dissatisfied nor satisfi	neither dissatisfied nor satisfi	neither dissatisfied nor satisfi	8	6	no	no	yes	no	no	no	good	no	no	no	no	yes
	2	211	male	70	can not read and write	widowed	farmer	urban	9000	neither poor nor good	neither dissatisfied nor satisfi	a moderate amount	a moderate amount	moderatly	neither poor nor well	neither dissatisfied nor satisfi	neither dissatisfied nor satisfi	neither dissatified nor satisfie	a moderate amount	very much	a moderate amount	moderately	neither dissatisfied nor satisfi	quite often	neither dissatisfied nor satisfi	neither dissatisfied nor satisfi	neither dissatisfied nor satisfi	a moderate	moderately	moderately	moderatly	moderatly	neither dissatisfied nor satisfi	neither dissatisfied nor satisfi	neither dissatisfied nor satisfi	18	18	yes	yes	no	no	no	no	good	no	yes	no	no	no
	2	212	male	73	can not read and write	married	daily laborer	urban	1700	neither poor nor good	neither dissatisfied nor satisfi	a moderate amount	a moderate amount	moderatly	neither poor nor well	neither dissatisfied nor satisfi	neither dissatisfied nor satisfi	neither dissatified nor satisfie	a little	a moderate amount	a moderate amount	completely	satisfied	very often	neither dissatisfied nor satisfi	neither dissatisfied nor satisfi	neither dissatisfied nor satisfi	a moderate	mostly	moderately	moderatly	moderatly	neither dissatisfied nor satisfi	neither dissatisfied nor satisfi	neither dissatisfied nor satisfi	15	14	yes	no	no	no	no	no	good	yes	no	no	no	no
	1	213	male	50	can read and write	widowed	farmer	rural	3700	poor	dissatisfied	a little	a little	a little	neither poor nor well	neither dissatisfied nor satisfi	dissatisfied	dissatisfied	a little	a little	a little	moderately	neither dissatisfied nor satisfi	quite often	dissatisfied	neither dissatisfied nor satisfi	neither dissatisfied nor satisfi	a little	not at all	not at all	not at all	a little	dissatisfied	dissatisfied	very dissatisfied	11	8	yes	no	no	yes	no	no	good	yes	no	no	no	no
	2	214	female	65	can read and write	married	goverment employed	urban	4000	neither poor nor good	very satisfied	an extreme amount	a moderate amount	moderatly	neither poor nor well	neither dissatisfied nor satisfi	neither dissatisfied nor satisfi	neither dissatified nor satisfie	a moderate amount	very much	a moderate amount	completely	neither dissatisfied nor satisfi	very often	neither dissatisfied nor satisfi	very satisfied	neither dissatisfied nor satisfi	a moderate	mostly	moderately	mostly	moderatly	neither dissatisfied nor satisfi	neither dissatisfied nor satisfi	neither dissatisfied nor satisfi	10	8	yes	no	yes	no	no	no	good	no	no	yes	no	no
	2	215	female	83	can read and write	married	daily laborer	urban	2000	neither poor nor good	neither dissatisfied nor satisfi	a moderate amount	a moderate amount	moderatly	neither poor nor well	neither dissatisfied nor satisfi	neither dissatisfied nor satisfi	neither dissatified nor satisfie	a little	a little	a moderate amount	completely	neither dissatisfied nor satisfi	very often	neither dissatisfied nor satisfi	neither dissatisfied nor satisfi	neither dissatisfied nor satisfi	a moderate	moderately	a little	mostly	moderatly	neither dissatisfied nor satisfi	neither dissatisfied nor satisfi	neither dissatisfied nor satisfi	13	13	yes	yes	no	no	no	no	good	no	no	yes	no	no
	2	216	male	68	secondary and preparatory	married	goverment employed	urban	5000	neither poor nor good	neither dissatisfied nor satisfi	a moderate amount	a moderate amount	moderatly	neither poor nor well	neither dissatisfied nor satisfi	neither dissatisfied nor satisfi	neither dissatified nor satisfie	a moderate amount	an extreme amount	a moderate amount	moderately	neither dissatisfied nor satisfi	quite often	neither dissatisfied nor satisfi	neither dissatisfied nor satisfi	neither dissatisfied nor satisfi	a moderate	moderately	moderately	moderatly	moderatly	neither dissatisfied nor satisfi	neither dissatisfied nor satisfi	neither dissatisfied nor satisfi	10	8	yes	no	yes	no	no	no	poor	no	no	yes	no	no
	2	217	female	70	can not read and write	married	house wife	rural	1200	good	neither dissatisfied nor satisfi	a moderate amount	a moderate amount	moslty	neither poor nor well	neither dissatisfied nor satisfi	neither dissatisfied nor satisfi	satisfied	very much	very much	a moderate amount	mostly	satisfied	always	neither dissatisfied nor satisfi	neither dissatisfied nor satisfi	neither dissatisfied nor satisfi	a little	mostly	mostly	mostly	mostly	neither dissatisfied nor satisfi	neither dissatisfied nor satisfi	neither dissatisfied nor satisfi	10	10	no	yes	no	no	no	no	good	yes	no	no	no	no
	2	218	female	60	can not read and write	single	house wife	urban	1500	neither poor nor good	neither dissatisfied nor satisfi	a moderate amount	a moderate amount	moderatly	neither poor nor well	neither dissatisfied nor satisfi	neither dissatisfied nor satisfi	neither dissatified nor satisfie	very much	very much	very much	completely	satisfied	always	neither dissatisfied nor satisfi	neither dissatisfied nor satisfi	neither dissatisfied nor satisfi	a moderate	moderately	moderately	moderatly	moderatly	satisfied	satisfied	satisfied	1	1	yes	no	yes	no	no	no	good	yes	no	no	no	no
	2	219	female	58	can not read and write	married	house wife	urban	1400	neither poor nor good	neither dissatisfied nor satisfi	a moderate amount	a moderate amount	moderatly	well	satisfied	neither dissatisfied nor satisfi	neither dissatified nor satisfie	very much	very much	very much	completely	satisfied	always	neither dissatisfied nor satisfi	neither dissatisfied nor satisfi	neither dissatisfied nor satisfi	a moderate	moderately	moderately	moderatly	moderatly	neither dissatisfied nor satisfi	satisfied	satisfied	9	9	yes	no	yes	no	no	no	good	yes	no	no	no	no
	2	220	female	48	can not read and write	married	house wife	rural	1100	neither poor nor good	neither dissatisfied nor satisfi	a moderate amount	a moderate amount	moderatly	well	satisfied	satisfied	neither dissatified nor satisfie	very much	a moderate amount	very much	mostly	neither dissatisfied nor satisfi	quite often	neither dissatisfied nor satisfi	neither dissatisfied nor satisfi	neither dissatisfied nor satisfi	very much	mostly	moderately	moderatly	moderatly	satisfied	satisfied	satisfied	9	9	no	yes	yes	no	no	no	good	yes	no	no	no	no
	3	220	female	60	can not read and write	married	house wife	rural	930	neither poor nor good	neither dissatisfied nor satisfi	a moderate amount	a moderate amount	moderatly	neither poor nor well	satisfied	satisfied	satisfied	very much	very much	very much	completely	satisfied	always	neither dissatisfied nor satisfi	neither dissatisfied nor satisfi	neither dissatisfied nor satisfi	a moderate	moderately	moderately	mostly	a little	satisfied	satisfied	neither dissatisfied nor satisfi	1	1	yes	yes	no	no	no	no	good	no	yes	no	no	no
	2	221	female	65	can not read and write	married	house wife	rural	1400	neither poor nor good	neither dissatisfied nor satisfi	a moderate amount	a moderate amount	moderatly	neither poor nor well	neither dissatisfied nor satisfi	neither dissatisfied nor satisfi	neither dissatified nor satisfie	very much	a moderate amount	a moderate amount	completely	satisfied	always	neither dissatisfied nor satisfi	neither dissatisfied nor satisfi	neither dissatisfied nor satisfi	a moderate	moderately	moderately	mostly	mostly	satisfied	satisfied	satisfied	6	6	yes	no	yes	no	no	no	good	yes	no	no	no	no
	2	222	female	75	can not read and write	married	house wife	urban	1100	neither poor nor good	neither dissatisfied nor satisfi	a moderate amount	a moderate amount	moderatly	neither poor nor well	neither dissatisfied nor satisfi	neither dissatisfied nor satisfi	neither dissatified nor satisfie	a moderate amount	very much	very much	completely	neither dissatisfied nor satisfi	always	neither dissatisfied nor satisfi	neither dissatisfied nor satisfi	neither dissatisfied nor satisfi	a moderate	moderately	moderately	moderatly	moderatly	neither dissatisfied nor satisfi	satisfied	satisfied	7	7	yes	no	yes	no	no	no	good	no	no	no	no	no
	2	223	female	45	can not read and write	married	house wife	urban	1200	neither poor nor good	neither dissatisfied nor satisfi	a moderate amount	a moderate amount	moderatly	neither poor nor well	satisfied	neither dissatisfied nor satisfi	neither dissatified nor satisfie	a moderate amount	very much	a moderate amount	moderately	satisfied	always	neither dissatisfied nor satisfi	neither dissatisfied nor satisfi	neither dissatisfied nor satisfi	a moderate	moderately	moderately	mostly	moderatly	neither dissatisfied nor satisfi	neither dissatisfied nor satisfi	neither dissatisfied nor satisfi	8	8	no	yes	yes	no	no	no	good	no	yes	no	no	no
	3	224	female	50	can not read and write	married	house wife	urban	920	neither poor nor good	neither dissatisfied nor satisfi	a moderate amount	very much	moderatly	well	neither dissatisfied nor satisfi	neither dissatisfied nor satisfi	neither dissatified nor satisfie	very much	very much	very much	completely	very dissatisfied	always	very satisfied	very satisfied	very satisfied	very much	mostly	mostly	mostly	moderatly	neither dissatisfied nor satisfi	satisfied	neither dissatisfied nor satisfi	2	2	yes	no	no	no	no	no	good	no	yes	no	no	no
	3	225	male	74	can not read and write	married	farmer	rural	1320	neither poor nor good	neither dissatisfied nor satisfi	a moderate amount	a moderate amount	moderatly	well	satisfied	satisfied	satisfied	very much	very much	a moderate amount	mostly	satisfied	always	neither dissatisfied nor satisfi	neither dissatisfied nor satisfi	neither dissatisfied nor satisfi	very much	moderately	moderately	moderatly	moderatly	satisfied	satisfied	satisfied	16	16	yes	no	no	no	no	no	good	no	yes	no	no	no
	3	226	male	52	can not read and write	married	farmer	rural	1340	neither poor nor good	neither dissatisfied nor satisfi	very much	a moderate amount	moslty	neither poor nor well	satisfied	neither dissatisfied nor satisfi	neither dissatified nor satisfie	very much	a moderate amount	a moderate amount	mostly	satisfied	always	neither dissatisfied nor satisfi	satisfied	satisfied	a moderate	mostly	mostly	moderatly	moderatly	satisfied	satisfied	neither dissatisfied nor satisfi	6	6	yes	no	yes	no	no	no	good	no	yes	no	no	no
	3	227	female	45	can not read and write	married	house wife	rural	1348	neither poor nor good	neither dissatisfied nor satisfi	a moderate amount	a moderate amount	moderatly	neither poor nor well	satisfied	neither dissatisfied nor satisfi	neither dissatified nor satisfie	very much	very much	a moderate amount	completely	satisfied	always	neither dissatisfied nor satisfi	satisfied	neither dissatisfied nor satisfi	a moderate	mostly	moderately	moderatly	moderatly	neither dissatisfied nor satisfi	satisfied	satisfied	2	2	yes	no	no	no	no	no	good	no	yes	no	no	no
	3	228	male	40	can not read and write	married	farmer	rural	900	neither poor nor good	neither dissatisfied nor satisfi	a moderate amount	a moderate amount	moderatly	neither poor nor well	satisfied	satisfied	satisfied	a moderate amount	a moderate amount	a moderate amount	mostly	neither dissatisfied nor satisfi	always	neither dissatisfied nor satisfi	neither dissatisfied nor satisfi	neither dissatisfied nor satisfi	very much	mostly	mostly	mostly	a little	satisfied	satisfied	neither dissatisfied nor satisfi	3	2	yes	no	no	no	no	no	good	yes	yes	no	no	no
	3	229	female	28	primary school	married	house wife	urban	2340	neither poor nor good	neither dissatisfied nor satisfi	a moderate amount	a moderate amount	moslty	well	neither dissatisfied nor satisfi	neither dissatisfied nor satisfi	neither dissatified nor satisfie	very much	a moderate amount	a moderate amount	moderately	satisfied	always	satisfied	satisfied	neither dissatisfied nor satisfi	very much	mostly	mostly	mostly	mostly	very satisfied	satisfied	satisfied	3	3	no	yes	no	no	no	no	good	no	yes	no	no	no
	2	231	female	47	college and above	married	goverment employed	urban	4488	good	satisfied	an extreme amount	very much	moslty	well	very satisfied	satisfied	very satisfied	very much	very much	very much	completely	satisfied	always	very satisfied	satisfied	satisfied	very much	completely	completely	mostly	moderatly	satisfied	very satisfied	satisfied	3	3	no	yes	no	no	no	no	good	no	yes	no	no	no
	3	232	female	48	can not read and write	married	house wife	urban	3400	neither poor nor good	satisfied	very much	very much	moslty	well	very satisfied	neither dissatisfied nor satisfi	dissatisfied	very much	an extreme amount	a moderate amount	completely	very satisfied	always	satisfied	satisfied	satisfied	a moderate	completely	completely	completely	mostly	very satisfied	very satisfied	satisfied	4	4	yes	no	yes	no	no	no	good	no	yes	no	no	no
	3	233	male	80	can not read and write	married	farmer	rural	1843	good	neither dissatisfied nor satisfi	a moderate amount	a little	moderatly	well	very satisfied	neither dissatisfied nor satisfi	neither dissatified nor satisfie	a moderate amount	very much	a moderate amount	completely	satisfied	always	satisfied	neither dissatisfied nor satisfi	satisfied	very much	completely	completely	mostly	a little	very satisfied	very satisfied	satisfied	12	12	yes	yes	no	no	no	no	good	no	yes	no	no	no
	3	234	female	55	can not read and write	married	house wife	rural	1300	neither poor nor good	very dissatisfied	an extreme amount	a moderate amount	moslty	well	neither dissatisfied nor satisfi	satisfied	satisfied	very much	very much	very much	completely	satisfied	always	satisfied	satisfied	satisfied	very much	completely	mostly	mostly	mostly	satisfied	very satisfied	satisfied	7	7	yes	no	yes	no	no	no	good	yes	yes	no	no	no
	3	235	female	50	can not read and write	married	house wife	rural	1890	neither poor nor good	satisfied	very much	very much	moslty	well	satisfied	satisfied	satisfied	very much	very much	very much	mostly	satisfied	always	satisfied	satisfied	satisfied	very much	mostly	mostly	mostly	moderatly	neither dissatisfied nor satisfi	neither dissatisfied nor satisfi	neither dissatisfied nor satisfi	12	12	yes	no	no	no	no	no	good	no	yes	no	no	no
	3	236	female	43	can not read and write	married	house wife	rural	5000	very good	very satisfied	a little	a moderate amount	moslty	well	neither dissatisfied nor satisfi	neither dissatisfied nor satisfi	satisfied	very much	very much	an extreme amount	completely	satisfied	always	very satisfied	satisfied	satisfied	very much	moderately	moderately	mostly	mostly	satisfied	neither dissatisfied nor satisfi	neither dissatisfied nor satisfi	4	4	yes	no	yes	no	no	no	good	no	yes	no	no	no
	3	237	male	68	can not read and write	married	farmer	rural	2900	good	satisfied	a moderate amount	a moderate amount	moderatly	neither poor nor well	neither dissatisfied nor satisfi	satisfied	neither dissatified nor satisfie	a moderate amount	very much	very much	mostly	satisfied	always	neither dissatisfied nor satisfi	satisfied	satisfied	a moderate	moderately	mostly	mostly	moderatly	satisfied	neither dissatisfied nor satisfi	neither dissatisfied nor satisfi	1	1	yes	no	no	no	no	no	good	yes	no	no	no	no
	3	238	female	48	can not read and write	married	house wife	rural	1300	neither poor nor good	neither dissatisfied nor satisfi	very much	a moderate amount	moderatly	well	satisfied	very satisfied	neither dissatified nor satisfie	very much	very much	very much	moderately	neither dissatisfied nor satisfi	always	satisfied	satisfied	satisfied	a moderate	mostly	moderately	mostly	moderatly	satisfied	satisfied	neither dissatisfied nor satisfi	1	1	yes	no	yes	no	no	no	good	no	yes	no	no	no
	3	239	female	55	can not read and write	married	house wife	rural	2300	good	neither dissatisfied nor satisfi	a moderate amount	a moderate amount	moslty	neither poor nor well	satisfied	neither dissatisfied nor satisfi	neither dissatified nor satisfie	a moderate amount	very much	a moderate amount	mostly	satisfied	always	neither dissatisfied nor satisfi	satisfied	neither dissatisfied nor satisfi	a moderate	mostly	mostly	moderatly	moderatly	very satisfied	satisfied	neither dissatisfied nor satisfi	12	12	no	yes	yes	no	no	no	good	no	yes	yes	no	no
	3	240	female	53	can not read and write	married	house wife	rural	1890	neither poor nor good	neither dissatisfied nor satisfi	very much	a little	moderatly	neither poor nor well	satisfied	neither dissatisfied nor satisfi	neither dissatified nor satisfie	very much	very much	very much	mostly	satisfied	always	neither dissatisfied nor satisfi	satisfied	satisfied	very much	mostly	mostly	moderatly	moderatly	satisfied	satisfied	neither dissatisfied nor satisfi	6	6	yes	no	yes	no	no	no	good	no	yes	no	no	no
	3	241	female	62	can not read and write	married	house wife	urban	2340	good	neither dissatisfied nor satisfi	a moderate amount	a moderate amount	moderatly	neither poor nor well	satisfied	neither dissatisfied nor satisfi	neither dissatified nor satisfie	very much	very much	a moderate amount	mostly	satisfied	always	satisfied	satisfied	neither dissatisfied nor satisfi	a moderate	moderately	mostly	moderatly	moderatly	satisfied	satisfied	satisfied	10	10	no	yes	yes	no	no	no	good	no	yes	no	no	no
	3	242	female	50	primary school	married	house wife	rural	1300	good	neither dissatisfied nor satisfi	a moderate amount	a little	moslty	neither poor nor well	satisfied	satisfied	neither dissatified nor satisfie	very much	very much	a moderate amount	mostly	satisfied	always	satisfied	satisfied	satisfied	a moderate	mostly	mostly	moderatly	a little	satisfied	satisfied	neither dissatisfied nor satisfi	1	1	yes	no	no	no	no	no	poor	yes	no	no	no	no
	3	243	female	60	can not read and write	widowed	house wife	rural	1560	neither poor nor good	neither dissatisfied nor satisfi	a little	a little	a little	neither poor nor well	satisfied	dissatisfied	dissatisfied	a little	a moderate amount	a moderate amount	moderately	neither dissatisfied nor satisfi	always	satisfied	neither dissatisfied nor satisfi	neither dissatisfied nor satisfi	a moderate	moderately	moderately	moderatly	moderatly	satisfied	satisfied	satisfied	6	6	no	yes	yes	no	no	no	good	yes	no	no	no	no
	3	244	male	60	can not read and write	married	farmer	rural	810	neither poor nor good	neither dissatisfied nor satisfi	not at all	a little	a little	poor	satisfied	neither dissatisfied nor satisfi	dissatisfied	a moderate amount	a moderate amount	a little	moderately	neither dissatisfied nor satisfi	very often	neither dissatisfied nor satisfi	neither dissatisfied nor satisfi	satisfied	a little	moderately	moderately	moderatly	moderatly	neither dissatisfied nor satisfi	neither dissatisfied nor satisfi	satisfied	1	1	no	yes	yes	no	no	no	good	yes	yes	no	no	no
	3	245	male	45	can not read and write	married	farmer	rural	3800	neither poor nor good	satisfied	a little	a moderate amount	moderatly	neither poor nor well	neither dissatisfied nor satisfi	satisfied	satisfied	very much	very much	very much	mostly	satisfied	always	satisfied	satisfied	satisfied	a moderate	moderately	mostly	mostly	moderatly	satisfied	satisfied	satisfied	13	13	no	yes	yes	no	no	no	good	yes	yes	no	no	no
	3	246	female	70	can not read and write	married	house wife	rural	1800	neither poor nor good	neither dissatisfied nor satisfi	a little	a little	a little	poor	satisfied	dissatisfied	dissatisfied	a little	a little	a little	mostly	neither dissatisfied nor satisfi	very often	neither dissatisfied nor satisfi	dissatisfied	neither dissatisfied nor satisfi	a little	a little	a little	moderatly	a little	satisfied	neither dissatisfied nor satisfi	neither dissatisfied nor satisfi	6	6	no	yes	yes	no	no	no	good	no	yes	no	no	no
	3	247	male	45	can not read and write	married	farmer	rural	3600	neither poor nor good	neither dissatisfied nor satisfi	very much	very much	moslty	neither poor nor well	satisfied	satisfied	satisfied	very much	very much	a moderate amount	moderately	neither dissatisfied nor satisfi	always	neither dissatisfied nor satisfi	neither dissatisfied nor satisfi	neither dissatisfied nor satisfi	very much	mostly	moderately	mostly	moderatly	satisfied	neither dissatisfied nor satisfi	neither dissatisfied nor satisfi	10	10	yes	no	no	no	no	no	good	no	no	no	no	no
	3	248	female	45	can not read and write	married	farmer	rural	2000	very good	very satisfied	a moderate amount	not at all	a little	neither poor nor well	very satisfied	very satisfied	neither dissatified nor satisfie	an extreme amount	an extreme amount	an extreme amount	completely	very satisfied	always	very satisfied	dissatisfied	satisfied	very much	completely	completely	mostly	moderatly	very satisfied	very satisfied	very satisfied	5	4	no	no	yes	no	no	no	good	no	yes	no	no	no
	3	249	male	49	can not read and write	married	farmer	rural	2500	neither poor nor good	neither dissatisfied nor satisfi	a moderate amount	very much	not at all	neither poor nor well	very dissatisfied	neither dissatisfied nor satisfi	neither dissatified nor satisfie	not at all	very much	very much	completely	very satisfied	always	satisfied	neither dissatisfied nor satisfi	very satisfied	a little	completely	completely	moderatly	mostly	very satisfied	very satisfied	very satisfied	2	2	no	no	yes	no	no	no	good	no	no	no	no	no
	3	250	female	67	can not read and write	married	house wife	rural	2000	neither poor nor good	neither dissatisfied nor satisfi	a moderate amount	a moderate amount	moderatly	neither poor nor well	satisfied	neither dissatisfied nor satisfi	very satisfied	very much	very much	very much	completely	satisfied	always	satisfied	satisfied	neither dissatisfied nor satisfi	a moderate	moderately	moderately	moderatly	moderatly	neither dissatisfied nor satisfi	satisfied	satisfied	6	6	yes	no	yes	no	no	no	good	no	yes	no	no	no
	3	251	male	65	can not read and write	married	farmer	rural	800	neither poor nor good	neither dissatisfied nor satisfi	a moderate amount	a moderate amount	moderatly	neither poor nor well	neither dissatisfied nor satisfi	neither dissatisfied nor satisfi	neither dissatified nor satisfie	a moderate amount	a moderate amount	a moderate amount	moderately	satisfied	always	satisfied	satisfied	satisfied	very much	mostly	mostly	completely	mostly	satisfied	satisfied	satisfied	6	6	yes	yes	yes	no	no	no	good	no	yes	no	no	no
	3	252	female	60	can not read and write	married	house wife	rural	1400	neither poor nor good	neither dissatisfied nor satisfi	a moderate amount	a moderate amount	moderatly	well	neither dissatisfied nor satisfi	neither dissatisfied nor satisfi	neither dissatified nor satisfie	a moderate amount	a moderate amount	a moderate amount	moderately	neither dissatisfied nor satisfi	always	satisfied	satisfied	satisfied	a moderate	moderately	moderately	mostly	moderatly	satisfied	satisfied	satisfied	1	1	no	no	yes	no	no	no	good	yes	no	no	no	no
	3	253	male	58	can not read and write	married	merchant	rural	3200	neither poor nor good	neither dissatisfied nor satisfi	a moderate amount	a moderate amount	moderatly	neither poor nor well	neither dissatisfied nor satisfi	neither dissatisfied nor satisfi	neither dissatified nor satisfie	a moderate amount	a moderate amount	a moderate amount	completely	neither dissatisfied nor satisfi	always	satisfied	satisfied	satisfied	a moderate	moderately	moderately	moderatly	moderatly	satisfied	satisfied	satisfied	8	8	yes	no	no	no	no	no	good	no	yes	no	no	no
	3	254	male	53	can not read and write	married	merchant	rural	5400	neither poor nor good	neither dissatisfied nor satisfi	a moderate amount	a moderate amount	moderatly	neither poor nor well	neither dissatisfied nor satisfi	neither dissatisfied nor satisfi	neither dissatified nor satisfie	a moderate amount	a moderate amount	a moderate amount	moderately	satisfied	always	satisfied	satisfied	satisfied	a moderate	moderately	moderately	mostly	mostly	neither dissatisfied nor satisfi	neither dissatisfied nor satisfi	neither dissatisfied nor satisfi	3	3	no	yes	yes	no	no	no	good	no	yes	no	no	no
	3	255	male	55	college and above	married	merchant	urban	3000	neither poor nor good	neither dissatisfied nor satisfi	a moderate amount	a moderate amount	moderatly	neither poor nor well	neither dissatisfied nor satisfi	satisfied	satisfied	very much	an extreme amount	very much	mostly	neither dissatisfied nor satisfi	always	satisfied	satisfied	satisfied	a moderate	moderately	moderately	moderatly	moderatly	satisfied	satisfied	satisfied	3	3	no	yes	no	no	no	no	good	yes	no	no	no	no
	3	256	male	40	college and above	married	goverment employed	urban	5200	neither poor nor good	neither dissatisfied nor satisfi	a moderate amount	a moderate amount	moderatly	well	satisfied	satisfied	satisfied	very much	very much	a moderate amount	completely	satisfied	always	satisfied	satisfied	satisfied	a moderate	completely	mostly	mostly	mostly	satisfied	satisfied	satisfied	11	11	yes	no	no	no	no	no	good	no	yes	no	no	no
	3	257	female	70	can not read and write	married	house wife	rural	1300	neither poor nor good	neither dissatisfied nor satisfi	a moderate amount	a moderate amount	moslty	well	satisfied	satisfied	satisfied	a moderate amount	a moderate amount	a moderate amount	moderately	neither dissatisfied nor satisfi	always	satisfied	satisfied	satisfied	a moderate	moderately	moderately	moderatly	moderatly	satisfied	satisfied	satisfied	11	11	yes	no	no	no	no	no	good	no	yes	no	no	no
	3	258	female	65	can not read and write	married	house wife	rural	1400	neither poor nor good	neither dissatisfied nor satisfi	a moderate amount	a moderate amount	moderatly	neither poor nor well	neither dissatisfied nor satisfi	neither dissatisfied nor satisfi	satisfied	a moderate amount	very much	very much	completely	satisfied	always	satisfied	satisfied	satisfied	a moderate	moderately	moderately	moderatly	moderatly	satisfied	satisfied	satisfied	1	1	no	yes	yes	no	no	no	good	no	yes	no	no	no
	3	259	female	50	can not read and write	widowed	house wife	rural	1800	neither poor nor good	neither dissatisfied nor satisfi	a moderate amount	a moderate amount	moderatly	neither poor nor well	neither dissatisfied nor satisfi	neither dissatisfied nor satisfi	neither dissatified nor satisfie	very much	very much	very much	completely	very satisfied	always	neither dissatisfied nor satisfi	neither dissatisfied nor satisfi	satisfied	a moderate	moderately	moderately	moderatly	moderatly	neither dissatisfied nor satisfi	neither dissatisfied nor satisfi	neither dissatisfied nor satisfi	1	1	yes	no	no	no	no	no	good	no	yes	no	no	no
	3	260	female	65	can not read and write	married	house wife	rural	1340	neither poor nor good	neither dissatisfied nor satisfi	a moderate amount	a moderate amount	moderatly	neither poor nor well	neither dissatisfied nor satisfi	satisfied	satisfied	very much	very much	an extreme amount	completely	satisfied	always	satisfied	satisfied	satisfied	a moderate	moderately	moderately	moderatly	moderatly	neither dissatisfied nor satisfi	satisfied	satisfied	5	5	yes	yes	yes	no	no	no	good	no	yes	no	no	no
	3	261	female	60	can not read and write	married	house wife	rural	1350	neither poor nor good	neither dissatisfied nor satisfi	a moderate amount	a moderate amount	moderatly	well	satisfied	satisfied	satisfied	a moderate amount	very much	very much	completely	satisfied	always	satisfied	satisfied	satisfied	a moderate	moderately	mostly	mostly	mostly	neither dissatisfied nor satisfi	neither dissatisfied nor satisfi	neither dissatisfied nor satisfi	1	1	yes	no	yes	no	no	no	good	no	yes	no	no	no
	3	262	female	60	can not read and write	married	house wife	urban	1300	neither poor nor good	neither dissatisfied nor satisfi	a moderate amount	a moderate amount	moslty	neither poor nor well	satisfied	satisfied	neither dissatified nor satisfie	very much	very much	very much	mostly	neither dissatisfied nor satisfi	seldom	satisfied	satisfied	satisfied	a moderate	moderately	moderately	moderatly	moderatly	satisfied	satisfied	satisfied	7	7	no	no	yes	no	no	no	good	yes	no	no	no	no
	3	263	female	35	secondary and preparatory	married	goverment employed	urban	4000	very poor	very dissatisfied	an extreme amount	an extreme amount	a little	poor	dissatisfied	very dissatisfied	dissatisfied	not at all	not at all	not at all	a little	very dissatisfied	always	very dissatified	very dissatisfied	very dissatisfied	not at all	not at all	a little	a little	a little	very dissatisfied	very dissatisfied	very dissatisfied	6	6	yes	yes	no	no	no	no	good	no	no	no	no	no
	3	264	female	50	secondary and preparatory	single	private employed	urban	3000	very poor	dissatisfied	an extreme amount	an extreme amount	not at all	poor	dissatisfied	dissatisfied	very dissatisfied	not at all	not at all	not at all	a little	dissatisfied	always	very dissatified	very dissatisfied	very dissatisfied	not at all	not at all	not at all	a little	not at all	dissatisfied	very dissatisfied	very dissatisfied	10	10	yes	yes	yes	no	no	no	good	no	no	no	no	no
	3	265	female	49	secondary and preparatory	separated	merchant	urban	5000	poor	very dissatisfied	an extreme amount	very much	not at all	neither poor nor well	dissatisfied	dissatisfied	dissatisfied	not at all	not at all	a little	a little	dissatisfied	very often	dissatisfied	dissatisfied	dissatisfied	a little	a little	not at all	mostly	a little	very dissatisfied	dissatisfied	dissatisfied	3	3	yes	yes	no	no	no	no	good	yes	yes	yes	no	no
	3	266	female	60	can read and write	married	unemployed	urban	450	very poor	dissatisfied	not at all	not at all	a little	poor	very dissatisfied	very dissatisfied	very dissatisfied	not at all	not at all	a little	not at all	very dissatisfied	very often	very dissatified	very dissatisfied	very dissatisfied	not at all	not at all	not at all	mostly	mostly	very dissatisfied	dissatisfied	very dissatisfied	4	4	no	yes	yes	no	no	no	poor	yes	yes	yes	no	no
	3	267	male	38	college and above	married	private employed	urban	6000	poor	very dissatisfied	very much	a little	a little	neither poor nor well	dissatisfied	satisfied	satisfied	a little	a little	a little	mostly	satisfied	very often	dissatisfied	satisfied	dissatisfied	a little	a little	a little	mostly	a little	dissatisfied	satisfied	satisfied	8	8	yes	yes	no	no	no	no	good	yes	yes	yes	no	no
	4	268	female	47	can read and write	married	daily laborer	urban	2000	poor	very dissatisfied	a little	a little	a little	neither poor nor well	dissatisfied	dissatisfied	dissatisfied	a little	a little	a little	mostly	neither dissatisfied nor satisfi	seldom	dissatisfied	neither dissatisfied nor satisfi	dissatisfied	a little	a little	not at all	a little	a little	dissatisfied	neither dissatisfied nor satisfi	dissatisfied	9	9	yes	yes	yes	no	no	no	good	yes	no	no	yes	no
	4	269	female	48	can not read and write	separated	daily laborer	urban	2000	very poor	very dissatisfied	a moderate amount	a moderate amount	a little	neither poor nor well	very dissatisfied	very dissatisfied	very dissatisfied	a little	a little	a little	a little	very dissatisfied	seldom	dissatisfied	3.56	very dissatisfied	a little	a little	not at all	a little	a little	dissatisfied	neither dissatisfied nor satisfi	dissatisfied	7	6	yes	yes	no	no	no	no	good	yes	yes	yes	yes	no
	4	270	female	50	can not read and write	married	merchant	urban	2000	very poor	very dissatisfied	a little	a little	a little	poor	neither dissatisfied nor satisfi	dissatisfied	neither dissatified nor satisfie	a little	a little	a little	a little	neither dissatisfied nor satisfi	seldom	very dissatified	neither dissatisfied nor satisfi	very dissatisfied	a little	not at all	not at all	a little	a little	very dissatisfied	dissatisfied	dissatisfied	12	12	yes	yes	no	no	no	no	good	yes	yes	yes	no	no
	4	271	male	35	primary school	married	private employed	urban	3000	very poor	very dissatisfied	a moderate amount	a moderate amount	a little	neither poor nor well	very dissatisfied	very dissatisfied	dissatisfied	not at all	not at all	a little	a little	dissatisfied	quite often	dissatisfied	very dissatisfied	dissatisfied	a little	not at all	not at all	a little	a little	very dissatisfied	dissatisfied	dissatisfied	5	5	no	yes	yes	no	no	no	poor	no	no	no	no	no
	4	272	female	65	can not read and write	married	house wife	rural	4700	very poor	very dissatisfied	not at all	not at all	not at all	very poor	very dissatisfied	very dissatisfied	very dissatisfied	not at all	not at all	not at all	a little	dissatisfied	never	dissatisfied	dissatisfied	dissatisfied	a little	a little	a little	a little	mostly	dissatisfied	satisfied	dissatisfied	18	18	yes	yes	yes	no	no	no	good	yes	yes	yes	no	no
	4	273	female	43	can not read and write	married	farmer	rural	2000	very poor	very dissatisfied	a little	a little	a little	neither poor nor well	dissatisfied	dissatisfied	dissatisfied	a little	a little	a little	mostly	dissatisfied	seldom	dissatisfied	neither dissatisfied nor satisfi	dissatisfied	a little	not at all	not at all	mostly	moderatly	very dissatisfied	satisfied	satisfied	11	11	yes	yes	no	no	no	no	good	yes	yes	no	no	no
	4	274	female	50	college and above	married	private employed	urban	5000	poor	dissatisfied	a moderate amount	a moderate amount	moderatly	neither poor nor well	very dissatisfied	very dissatisfied	dissatisfied	a moderate amount	a moderate amount	a little	mostly	satisfied	very often	neither dissatisfied nor satisfi	satisfied	neither dissatisfied nor satisfi	a moderate	moderately	moderately	completely	mostly	neither dissatisfied nor satisfi	dissatisfied	satisfied	10	10	yes	no	no	no	no	no	good	no	yes	no	no	no
	4	275	male	45	can not read and write	married	daily laborer	urban	3000	very poor	dissatisfied	a little	a little	a little	neither poor nor well	very dissatisfied	very dissatisfied	very dissatisfied	not at all	not at all	a little	mostly	dissatisfied	very often	very dissatified	very dissatisfied	very dissatisfied	a little	not at all	not at all	a little	a little	very dissatisfied	satisfied	satisfied	5	5	yes	yes	no	no	no	no	good	yes	yes	no	no	no
	4	276	female	63	secondary and preparatory	widowed	unemployed	urban	500	poor	dissatisfied	a little	a little	not at all	poor	dissatisfied	very dissatisfied	very dissatisfied	a little	a little	not at all	a little	dissatisfied	seldom	dissatisfied	3.56	dissatisfied	a little	a little	not at all	a little	moderatly	dissatisfied	neither dissatisfied nor satisfi	neither dissatisfied nor satisfi	19	19	yes	no	yes	no	no	no	poor	yes	yes	yes	yes	no
	4	277	female	75	can not read and write	separated	unemployed	urban	300	very poor	very dissatisfied	not at all	not at all	not at all	poor	satisfied	very dissatisfied	very dissatisfied	not at all	not at all	not at all	a little	neither dissatisfied nor satisfi	quite often	very dissatified	3.56	very dissatisfied	not at all	a little	not at all	a little	moderatly	dissatisfied	neither dissatisfied nor satisfi	neither dissatisfied nor satisfi	23	23	yes	yes	yes	no	no	no	poor	yes	yes	yes	no	no
	4	278	male	40	college and above	married	goverment employed	urban	6000	good	satisfied	very much	very much	moslty	well	satisfied	satisfied	satisfied	a little	very much	very much	mostly	satisfied	very often	satisfied	satisfied	satisfied	very much	mostly	mostly	mostly	mostly	satisfied	satisfied	satisfied	4	4	yes	no	no	no	no	no	good	no	no	no	no	no
	4	279	female	50	can not read and write	married	merchant	urban	4000	poor	dissatisfied	very much	a moderate amount	moderatly	neither poor nor well	very dissatisfied	very dissatisfied	very dissatisfied	a moderate amount	a moderate amount	a little	a little	neither dissatisfied nor satisfi	seldom	very dissatified	satisfied	very dissatisfied	a little	a little	a little	mostly	moderatly	neither dissatisfied nor satisfi	satisfied	satisfied	9	9	yes	no	yes	no	no	no	good	no	no	no	no	no
	4	280	female	38	secondary and preparatory	married	private employed	urban	2500	poor	dissatisfied	very much	a moderate amount	a little	neither poor nor well	neither dissatisfied nor satisfi	very dissatisfied	very dissatisfied	a little	a little	a little	a little	dissatisfied	seldom	very dissatified	dissatisfied	very dissatisfied	a little	not at all	not at all	a little	a little	very dissatisfied	satisfied	satisfied	4	4	yes	yes	no	no	no	no	good	no	no	no	no	no
	4	281	female	55	can not read and write	separated	daily laborer	urban	1500	poor	very dissatisfied	very much	a little	a little	neither poor nor well	very dissatisfied	very dissatisfied	very dissatisfied	not at all	not at all	not at all	not at all	dissatisfied	never	very dissatified	3.56	very dissatisfied	not at all	not at all	not at all	a little	a little	very dissatisfied	satisfied	dissatisfied	14	14	yes	yes	no	yes	no	no	good	yes	yes	no	yes	no
	4	282	female	30	college and above	single	goverment employed	urban	6000	neither poor nor good	dissatisfied	a moderate amount	a little	a little	neither poor nor well	very dissatisfied	neither dissatisfied nor satisfi	neither dissatified nor satisfie	a moderate amount	a little	a little	mostly	dissatisfied	seldom	very dissatified	3.56	very dissatisfied	not at all	a little	moderately	moderatly	moderatly	dissatisfied	satisfied	satisfied	7	7	yes	no	no	no	no	no	good	yes	no	yes	no	no
	4	283	male	41	can not read and write	single	daily laborer	urban	3000	poor	dissatisfied	a little	a little	a little	neither poor nor well	very dissatisfied	very dissatisfied	very dissatisfied	not at all	a little	a little	not at all	dissatisfied	never	very dissatified	3.56	very dissatisfied	a little	not at all	not at all	a little	a little	very dissatisfied	neither dissatisfied nor satisfi	neither dissatisfied nor satisfi	8	8	yes	no	yes	no	no	no	good	yes	yes	no	yes	no
	4	284	female	45	can not read and write	single	daily laborer	urban	2500	poor	dissatisfied	a little	a little	a little	neither poor nor well	dissatisfied	very dissatisfied	very dissatisfied	not at all	not at all	a little	a little	dissatisfied	seldom	very dissatified	3.56	very dissatisfied	a little	not at all	not at all	a little	moderatly	very dissatisfied	neither dissatisfied nor satisfi	neither dissatisfied nor satisfi	13	13	yes	yes	no	no	no	no	good	yes	yes	yes	no	no
	4	285	male	47	secondary and preparatory	married	private employed	urban	4600	poor	dissatisfied	a little	a little	a little	neither poor nor well	dissatisfied	dissatisfied	very dissatisfied	a little	a little	a little	mostly	neither dissatisfied nor satisfi	seldom	dissatisfied	satisfied	dissatisfied	a little	a little	not at all	a little	a little	dissatisfied	dissatisfied	dissatisfied	5	5	yes	no	no	no	no	no	good	no	no	no	no	no
	4	286	female	50	can not read and write	separated	farmer	rural	3500	poor	dissatisfied	a little	not at all	a little	poor	dissatisfied	dissatisfied	very dissatisfied	not at all	not at all	not at all	not at all	dissatisfied	never	dissatisfied	3.56	very dissatisfied	a little	a little	not at all	a little	mostly	dissatisfied	dissatisfied	dissatisfied	11	11	yes	yes	no	no	no	no	good	no	no	no	no	no
	4	287	female	44	can not read and write	widowed	daily laborer	urban	2600	poor	dissatisfied	a little	a little	moderatly	neither poor nor well	very dissatisfied	very dissatisfied	very dissatisfied	not at all	not at all	a little	a little	very dissatisfied	seldom	very dissatified	3.56	very dissatisfied	a little	not at all	not at all	a little	a little	very dissatisfied	neither dissatisfied nor satisfi	neither dissatisfied nor satisfi	12	11	yes	no	yes	no	no	no	good	yes	no	no	no	no
	4	288	female	69	primary school	married	private employed	urban	5000	poor	dissatisfied	a little	not at all	a little	neither poor nor well	very dissatisfied	very dissatisfied	very dissatisfied	a little	a little	a little	mostly	neither dissatisfied nor satisfi	quite often	neither dissatisfied nor satisfi	satisfied	neither dissatisfied nor satisfi	a moderate	moderately	a little	mostly	moderatly	neither dissatisfied nor satisfi	dissatisfied	neither dissatisfied nor satisfi	10	10	no	no	yes	no	no	no	good	no	no	no	no	no
	4	289	male	59	college and above	married	private employed	urban	4800	poor	dissatisfied	very much	not at all	moderatly	neither poor nor well	neither dissatisfied nor satisfi	neither dissatisfied nor satisfi	neither dissatified nor satisfie	very much	a moderate amount	a moderate amount	a little	satisfied	quite often	neither dissatisfied nor satisfi	very satisfied	neither dissatisfied nor satisfi	a moderate	moderately	a little	completely	moderatly	neither dissatisfied nor satisfi	neither dissatisfied nor satisfi	neither dissatisfied nor satisfi	5	5	yes	yes	no	no	no	no	good	no	no	no	no	no
	4	290	female	60	can not read and write	single	merchant	urban	2000	very poor	dissatisfied	a little	not at all	a little	neither poor nor well	very dissatisfied	very dissatisfied	dissatisfied	a little	a little	a little	a little	dissatisfied	never	very dissatified	3.56	very dissatisfied	a little	not at all	not at all	a little	a little	very dissatisfied	dissatisfied	neither dissatisfied nor satisfi	6	6	yes	yes	yes	no	no	no	poor	yes	yes	no	no	no
	4	291	female	44	can not read and write	widowed	merchant	urban	2700	very poor	dissatisfied	not at all	not at all	a little	neither poor nor well	very dissatisfied	very dissatisfied	very dissatisfied	a little	a little	a little	a little	dissatisfied	never	very dissatified	3.56	very dissatisfied	not at all	not at all	not at all	a little	a little	very dissatisfied	satisfied	satisfied	5	5	yes	no	yes	no	no	no	good	yes	yes	yes	no	no
	4	292	female	45	can read and write	married	private employed	urban	3000	poor	very dissatisfied	a little	not at all	a little	neither poor nor well	dissatisfied	dissatisfied	dissatisfied	not at all	a little	not at all	a little	very dissatisfied	very often	dissatisfied	satisfied	dissatisfied	a little	a little	a little	a little	a little	very dissatisfied	neither dissatisfied nor satisfi	neither dissatisfied nor satisfi	11	11	yes	no	yes	no	no	no	poor	yes	yes	no	no	no
	4	293	male	55	secondary and preparatory	married	private employed	urban	3000	poor	dissatisfied	a little	not at all	moslty	well	neither dissatisfied nor satisfi	satisfied	satisfied	a little	a little	very much	mostly	satisfied	very often	neither dissatisfied nor satisfi	very satisfied	neither dissatisfied nor satisfi	very much	mostly	moderately	moderatly	moderatly	neither dissatisfied nor satisfi	very dissatisfied	very dissatisfied	19	19	no	yes	yes	no	no	no	good	yes	yes	yes	no	no
	4	294	female	48	can not read and write	married	farmer	rural	3000	poor	very dissatisfied	not at all	not at all	a little	neither poor nor well	very dissatisfied	dissatisfied	very dissatisfied	a little	a moderate amount	a little	a little	dissatisfied	very often	dissatisfied	very satisfied	dissatisfied	a little	a little	a little	a little	a little	dissatisfied	neither dissatisfied nor satisfi	neither dissatisfied nor satisfi	9	8	yes	no	yes	no	no	no	good	yes	yes	yes	yes	no
	4	295	male	55	primary school	married	merchant	urban	2000	poor	dissatisfied	a moderate amount	not at all	a little	neither poor nor well	neither dissatisfied nor satisfi	dissatisfied	dissatisfied	a moderate amount	a little	a little	moderately	neither dissatisfied nor satisfi	quite often	very dissatified	very satisfied	very dissatisfied	a little	not at all	not at all	a little	a little	very dissatisfied	neither dissatisfied nor satisfi	neither dissatisfied nor satisfi	8	8	yes	no	yes	no	no	no	good	yes	yes	no	no	no
	4	296	male	60	can read and write	widowed	merchant	urban	2000	very poor	very dissatisfied	a little	not at all	a little	neither poor nor well	dissatisfied	dissatisfied	dissatisfied	a little	a little	a little	mostly	satisfied	quite often	dissatisfied	3.56	dissatisfied	a little	not at all	a little	moderatly	moderatly	very dissatisfied	dissatisfied	dissatisfied	16	16	yes	yes	no	no	no	no	good	yes	yes	no	no	no
	4	297	male	70	can not read and write	married	farmer	rural	3900	poor	very dissatisfied	a little	not at all	a little	neither poor nor well	very dissatisfied	very dissatisfied	very dissatisfied	a little	a little	a little	a little	neither dissatisfied nor satisfi	seldom	dissatisfied	very satisfied	dissatisfied	a little	not at all	not at all	a little	a little	very dissatisfied	satisfied	satisfied	15	15	yes	yes	no	no	no	no	good	yes	yes	no	no	no
	4	298	male	48	can not read and write	married	farmer	rural	5500	poor	very dissatisfied	a little	not at all	a little	neither poor nor well	very dissatisfied	very dissatisfied	very dissatisfied	a little	a little	a little	moderately	neither dissatisfied nor satisfi	very often	very dissatified	satisfied	dissatisfied	a little	not at all	not at all	a little	a little	very dissatisfied	satisfied	dissatisfied	11	11	yes	no	no	yes	no	no	good	yes	yes	yes	no	no
	4	299	male	61	primary school	married	merchant	urban	6000	neither poor nor good	very dissatisfied	a moderate amount	not at all	moderatly	neither poor nor well	very dissatisfied	very dissatisfied	very dissatisfied	a little	a little	a little	a little	satisfied	very often	dissatisfied	very satisfied	dissatisfied	a little	a little	a little	a little	a little	dissatisfied	neither dissatisfied nor satisfi	neither dissatisfied nor satisfi	15	15	no	yes	no	no	no	no	good	yes	yes	no	no	no
	4	300	female	53	secondary and preparatory	widowed	goverment employed	urban	2000	poor	dissatisfied	a little	not at all	a little	neither poor nor well	very dissatisfied	dissatisfied	dissatisfied	a little	a little	a little	a little	dissatisfied	seldom	dissatisfied	3.56	dissatisfied	a little	a little	not at all	a little	a little	dissatisfied	neither dissatisfied nor satisfi	dissatisfied	8	8	no	yes	yes	no	no	no	good	yes	yes	yes	yes	yes
	4	301	male	71	can read and write	married	oters	urban	1000	poor	dissatisfied	not at all	not at all	a little	neither poor nor well	very dissatisfied	very dissatisfied	very dissatisfied	a little	a little	not at all	a little	dissatisfied	very often	dissatisfied	very satisfied	dissatisfied	not at all	a little	not at all	moderatly	moderatly	dissatisfied	satisfied	neither dissatisfied nor satisfi	7	7	yes	no	yes	no	no	no	good	yes	yes	yes	yes	no
	4	302	female	60	can not read and write	widowed	merchant	urban	1000	poor	very dissatisfied	a moderate amount	not at all	a little	neither poor nor well	very dissatisfied	dissatisfied	dissatisfied	not at all	not at all	a little	a little	dissatisfied	very often	dissatisfied	3.56	dissatisfied	a little	a little	not at all	a little	a little	dissatisfied	neither dissatisfied nor satisfi	neither dissatisfied nor satisfi	11	11	yes	yes	no	no	no	no	good	yes	yes	yes	yes	no
	4	303	female	48	can not read and write	married	daily laborer	urban	2000	very poor	very dissatisfied	a little	not at all	a little	neither poor nor well	very dissatisfied	very dissatisfied	dissatisfied	not at all	not at all	a little	a little	neither dissatisfied nor satisfi	quite often	very dissatified	satisfied	very dissatisfied	a little	a little	not at all	a little	a little	dissatisfied	satisfied	neither dissatisfied nor satisfi	10	10	yes	no	yes	no	no	no	good	yes	yes	yes	yes	no
	4	304	male	56	college and above	married	goverment employed	urban	6500	neither poor nor good	dissatisfied	a moderate amount	not at all	a little	neither poor nor well	very dissatisfied	dissatisfied	dissatisfied	a little	a little	a little	a little	dissatisfied	seldom	dissatisfied	very satisfied	dissatisfied	a little	a little	a little	moderatly	moderatly	dissatisfied	satisfied	satisfied	13	13	no	yes	yes	no	no	no	good	yes	yes	yes	no	no
	4	305	female	53	secondary and preparatory	married	farmer	rural	5000	poor	very dissatisfied	not at all	not at all	a little	poor	very dissatisfied	very dissatisfied	very dissatisfied	a little	a little	a little	a little	neither dissatisfied nor satisfi	seldom	neither dissatisfied nor satisfi	satisfied	neither dissatisfied nor satisfi	a little	a little	not at all	a little	a little	dissatisfied	satisfied	satisfied	7	7	yes	no	yes	no	no	no	good	no	no	no	no	no
	4	306	female	40	can read and write	widowed	private employed	urban	2000	very poor	dissatisfied	a little	not at all	a little	poor	dissatisfied	dissatisfied	very dissatisfied	not at all	not at all	a little	not at all	very dissatisfied	quite often	very dissatified	3.56	very dissatisfied	not at all	not at all	not at all	a little	a little	very dissatisfied	satisfied	satisfied	10	10	no	yes	yes	no	no	no	good	yes	yes	yes	no	no
	4	307	female	59	can not read and write	separated	private employed	urban	2000	very poor	dissatisfied	a little	not at all	a little	neither poor nor well	very dissatisfied	very dissatisfied	dissatisfied	not at all	not at all	a little	mostly	neither dissatisfied nor satisfi	very often	dissatisfied	3.56	dissatisfied	a little	a little	not at all	moderatly	moderatly	dissatisfied	neither dissatisfied nor satisfi	neither dissatisfied nor satisfi	20	20	yes	yes	no	no	no	no	good	yes	yes	yes	yes	no
	5	308	female	60	primary school	married	merchant	urban	3000	poor	very dissatisfied	a moderate amount	not at all	moderatly	neither poor nor well	very dissatisfied	very dissatisfied	dissatisfied	a little	a little	a little	moderately	neither dissatisfied nor satisfi	seldom	dissatisfied	satisfied	dissatisfied	a little	a little	not at all	moderatly	moderatly	dissatisfied	satisfied	satisfied	6	6	no	no	yes	no	no	no	good	yes	no	no	yes	no
	5	309	female	47	can not read and write	married	daily laborer	urban	2500	very poor	very dissatisfied	a moderate amount	not at all	a little	neither poor nor well	very dissatisfied	dissatisfied	very dissatisfied	a little	not at all	a moderate amount	moderately	neither dissatisfied nor satisfi	seldom	neither dissatisfied nor satisfi	satisfied	dissatisfied	a little	a little	not at all	moderatly	moderatly	very dissatisfied	dissatisfied	dissatisfied	4	4	yes	yes	no	no	no	no	good	yes	yes	yes	yes	no
	5	310	female	59	secondary and preparatory	married	house wife	urban	1000	poor	dissatisfied	a little	not at all	a little	neither poor nor well	dissatisfied	dissatisfied	dissatisfied	a little	a moderate amount	a moderate amount	moderately	neither dissatisfied nor satisfi	seldom	neither dissatisfied nor satisfi	satisfied	neither dissatisfied nor satisfi	a little	a little	not at all	moderatly	moderatly	very dissatisfied	dissatisfied	dissatisfied	12	12	yes	no	no	yes	no	no	good	yes	no	no	yes	no
	5	311	male	50	can read and write	separated	farmer	rural	1000	poor	dissatisfied	a moderate amount	not at all	moderatly	neither poor nor well	dissatisfied	dissatisfied	very dissatisfied	a little	a little	a moderate amount	moderately	dissatisfied	seldom	dissatisfied	3.56	dissatisfied	a little	a little	not at all	a little	a little	very dissatisfied	neither dissatisfied nor satisfi	neither dissatisfied nor satisfi	11	11	yes	no	yes	no	no	no	good	yes	yes	no	yes	no
	5	312	male	50	college and above	married	goverment employed	urban	9000	neither poor nor good	neither dissatisfied nor satisfi	a moderate amount	a little	moderatly	well	satisfied	neither dissatisfied nor satisfi	neither dissatified nor satisfie	a moderate amount	a moderate amount	a moderate amount	moderately	neither dissatisfied nor satisfi	very often	neither dissatisfied nor satisfi	very satisfied	neither dissatisfied nor satisfi	a moderate	moderately	moderately	mostly	a little	neither dissatisfied nor satisfi	dissatisfied	neither dissatisfied nor satisfi	9	9	yes	yes	no	no	no	no	good	no	no	no	no	no
	5	313	male	40	can read and write	married	merchant	urban	6000	neither poor nor good	dissatisfied	a moderate amount	a little	moderatly	neither poor nor well	very dissatisfied	very dissatisfied	very dissatisfied	a moderate amount	a moderate amount	a moderate amount	mostly	neither dissatisfied nor satisfi	very often	dissatisfied	very satisfied	very dissatisfied	a little	moderately	a little	moderatly	moderatly	neither dissatisfied nor satisfi	neither dissatisfied nor satisfi	neither dissatisfied nor satisfi	5	5	yes	no	yes	no	no	no	good	yes	yes	no	yes	no
	5	314	male	55	secondary and preparatory	married	goverment employed	urban	3000	poor	dissatisfied	a little	not at all	a little	neither poor nor well	dissatisfied	very dissatisfied	very dissatisfied	a moderate amount	a little	a moderate amount	moderately	neither dissatisfied nor satisfi	quite often	neither dissatisfied nor satisfi	satisfied	neither dissatisfied nor satisfi	a moderate	moderately	moderately	moderatly	moderatly	neither dissatisfied nor satisfi	dissatisfied	dissatisfied	9	9	yes	no	yes	no	no	no	good	yes	yes	no	yes	no
	5	315	male	55	college and above	married	goverment employed	urban	10000	neither poor nor good	dissatisfied	a moderate amount	not at all	moderatly	neither poor nor well	very dissatisfied	neither dissatisfied nor satisfi	neither dissatified nor satisfie	a moderate amount	a little	a moderate amount	moderately	neither dissatisfied nor satisfi	very often	neither dissatisfied nor satisfi	very satisfied	dissatisfied	a little	a little	moderately	mostly	moderatly	neither dissatisfied nor satisfi	neither dissatisfied nor satisfi	dissatisfied	8	7	yes	no	yes	no	no	no	good	yes	yes	no	yes	no
	5	316	female	59	can read and write	widowed	daily laborer	urban	2000	poor	very dissatisfied	a little	not at all	a little	neither poor nor well	dissatisfied	dissatisfied	very dissatisfied	not at all	a little	a little	a little	neither dissatisfied nor satisfi	quite often	dissatisfied	3.56	dissatisfied	a little	a little	not at all	moderatly	a little	dissatisfied	dissatisfied	neither dissatisfied nor satisfi	16	16	no	yes	no	yes	no	no	poor	yes	yes	yes	yes	no
	5	317	male	60	can not read and write	married	farmer	rural	2000	poor	very dissatisfied	a moderate amount	not at all	a little	neither poor nor well	dissatisfied	dissatisfied	very dissatisfied	a little	a little	a little	moderately	neither dissatisfied nor satisfi	seldom	neither dissatisfied nor satisfi	satisfied	dissatisfied	a little	a little	not at all	a little	a little	dissatisfied	neither dissatisfied nor satisfi	neither dissatisfied nor satisfi	7	7	yes	yes	no	no	no	no	good	yes	yes	yes	yes	no
	5	318	male	60	college and above	married	private employed	urban	4000	poor	dissatisfied	not at all	not at all	a little	neither poor nor well	neither dissatisfied nor satisfi	dissatisfied	dissatisfied	a little	a little	a little	a little	neither dissatisfied nor satisfi	very often	dissatisfied	neither dissatisfied nor satisfi	dissatisfied	a little	a little	not at all	mostly	a little	dissatisfied	neither dissatisfied nor satisfi	neither dissatisfied nor satisfi	5	4	yes	yes	no	yes	no	no	good	yes	yes	no	no	no
	5	319	female	48	can not read and write	married	farmer	rural	4500	poor	dissatisfied	a little	not at all	a little	neither poor nor well	very dissatisfied	dissatisfied	very dissatisfied	a little	a little	a moderate amount	moderately	neither dissatisfied nor satisfi	very often	dissatisfied	satisfied	dissatisfied	a little	not at all	not at all	a little	a little	very dissatisfied	neither dissatisfied nor satisfi	neither dissatisfied nor satisfi	6	6	no	no	yes	no	no	no	good	yes	yes	no	yes	no
	5	320	male	60	can read and write	married	merchant	urban	3500	poor	very dissatisfied	a little	not at all	a little	neither poor nor well	neither dissatisfied nor satisfi	dissatisfied	dissatisfied	a little	a moderate amount	a moderate amount	mostly	dissatisfied	very often	very dissatified	satisfied	very dissatisfied	not at all	a little	not at all	moderatly	a little	dissatisfied	neither dissatisfied nor satisfi	neither dissatisfied nor satisfi	13	12	yes	yes	no	no	no	no	good	yes	yes	no	yes	no
	5	321	male	61	secondary and preparatory	married	oters	urban	1600	poor	dissatisfied	a little	not at all	a little	neither poor nor well	dissatisfied	very dissatisfied	very dissatisfied	a little	a moderate amount	a moderate amount	moderately	neither dissatisfied nor satisfi	seldom	neither dissatisfied nor satisfi	satisfied	neither dissatisfied nor satisfi	a little	a little	not at all	a little	a little	dissatisfied	neither dissatisfied nor satisfi	dissatisfied	17	17	yes	no	yes	no	no	no	good	yes	no	yes	yes	no
	5	322	female	48	primary school	married	house wife	urban	3000	poor	dissatisfied	a little	not at all	a little	neither poor nor well	neither dissatisfied nor satisfi	very dissatisfied	very dissatisfied	a little	a little	a little	a little	dissatisfied	never	dissatisfied	satisfied	very dissatisfied	a little	a little	not at all	a little	a little	dissatisfied	dissatisfied	dissatisfied	9	9	no	yes	yes	no	no	no	good	no	no	no	no	no
	5	323	male	70	can read and write	widowed	oters	urban	1000	very poor	very dissatisfied	not at all	not at all	a little	neither poor nor well	neither dissatisfied nor satisfi	very dissatisfied	very dissatisfied	not at all	a little	a little	a little	neither dissatisfied nor satisfi	quite often	dissatisfied	3.56	dissatisfied	not at all	a little	not at all	a little	a little	dissatisfied	dissatisfied	dissatisfied	18	17	yes	no	yes	no	no	no	good	yes	no	yes	no	no
	5	324	female	45	can read and write	separated	daily laborer	urban	2000	very poor	dissatisfied	a moderate amount	not at all	not at all	neither poor nor well	satisfied	very dissatisfied	very dissatisfied	not at all	not at all	a little	a little	neither dissatisfied nor satisfi	seldom	very dissatified	3.56	very dissatisfied	not at all	not at all	not at all	moderatly	a little	very dissatisfied	neither dissatisfied nor satisfi	neither dissatisfied nor satisfi	14	13	yes	yes	no	no	no	no	good	yes	no	no	no	no
	5	325	male	66	can read and write	married	private employed	urban	3000	poor	very dissatisfied	a little	not at all	a little	neither poor nor well	neither dissatisfied nor satisfi	very dissatisfied	very dissatisfied	a little	a little	a little	moderately	neither dissatisfied nor satisfi	very often	dissatisfied	satisfied	dissatisfied	a little	not at all	not at all	a little	a little	very dissatisfied	dissatisfied	dissatisfied	19	19	yes	yes	yes	no	no	no	good	yes	no	no	no	no
	5	326	male	55	secondary and preparatory	married	goverment employed	urban	5400	poor	very dissatisfied	a little	not at all	a little	very poor	dissatisfied	very dissatisfied	very dissatisfied	not at all	not at all	a little	a little	neither dissatisfied nor satisfi	very often	dissatisfied	satisfied	dissatisfied	a little	a little	not at all	mostly	a little	very dissatisfied	satisfied	neither dissatisfied nor satisfi	12	11	yes	no	yes	no	no	no	good	yes	yes	no	yes	no
	5	327	male	53	primary school	married	merchant	urban	4000	poor	very dissatisfied	a little	not at all	a little	neither poor nor well	satisfied	very dissatisfied	very dissatisfied	a little	a little	a little	a little	dissatisfied	seldom	neither dissatisfied nor satisfi	very satisfied	dissatisfied	a little	a little	not at all	mostly	a little	dissatisfied	satisfied	satisfied	6	6	yes	no	yes	no	no	no	good	yes	no	no	no	no
	5	328	male	40	secondary and preparatory	separated	merchant	urban	2500	poor	dissatisfied	not at all	not at all	moslty	well	very dissatisfied	dissatisfied	dissatisfied	not at all	a little	a moderate amount	mostly	neither dissatisfied nor satisfi	very often	satisfied	3.56	very satisfied	a moderate	a little	a little	a little	mostly	dissatisfied	satisfied	satisfied	4	4	yes	yes	no	no	no	no	good	no	no	no	no	no
	5	329	female	60	can not read and write	married	farmer	rural	3600	poor	dissatisfied	a little	a little	a little	neither poor nor well	satisfied	very dissatisfied	very dissatisfied	a little	a little	a little	not at all	neither dissatisfied nor satisfi	always	satisfied	satisfied	satisfied	a moderate	moderately	a little	a little	a little	very dissatisfied	satisfied	satisfied	2	2	no	no	yes	no	no	no	good	no	no	no	no	no
	5	330	male	80	can not read and write	married	farmer	rural	2000	poor	very dissatisfied	not at all	not at all	not at all	very poor	dissatisfied	very dissatisfied	very dissatisfied	a little	a little	not at all	not at all	neither dissatisfied nor satisfi	very often	dissatisfied	neither dissatisfied nor satisfi	dissatisfied	not at all	not at all	not at all	a little	a little	dissatisfied	neither dissatisfied nor satisfi	dissatisfied	10	10	yes	yes	no	no	no	no	good	yes	yes	no	yes	no
	5	331	female	46	secondary and preparatory	married	goverment employed	urban	3000	very poor	very dissatisfied	a little	not at all	a little	neither poor nor well	very dissatisfied	dissatisfied	dissatisfied	a little	a little	a little	a little	dissatisfied	never	very dissatified	satisfied	very dissatisfied	a little	a little	not at all	mostly	a little	dissatisfied	neither dissatisfied nor satisfi	dissatisfied	5	4	yes	no	yes	no	no	no	good	yes	yes	yes	yes	no
	5	332	female	55	secondary and preparatory	widowed	house wife	urban	2000	poor	very dissatisfied	a little	not at all	a little	neither poor nor well	very dissatisfied	very dissatisfied	very dissatisfied	not at all	not at all	not at all	a little	dissatisfied	seldom	very dissatified	3.56	very dissatisfied	not at all	moderately	a little	a little	a little	dissatisfied	neither dissatisfied nor satisfi	neither dissatisfied nor satisfi	13	12	yes	yes	yes	no	no	no	good	yes	yes	yes	yes	no
	1	332	male	50	can not read and write	married	daily laborer	urban	8000	neither poor nor good	neither dissatisfied nor satisfi	a moderate amount	not at all	moderatly	neither poor nor well	very satisfied	neither dissatisfied nor satisfi	neither dissatified nor satisfie	a moderate amount	a moderate amount	an extreme amount	completely	neither dissatisfied nor satisfi	very often	neither dissatisfied nor satisfi	satisfied	neither dissatisfied nor satisfi	a moderate	moderately	not at all	moderatly	a little	very satisfied	very satisfied	very dissatisfied	4	4	no	yes	no	no	no	no	good	yes	yes	no	no	no
	5	333	male	48	secondary and preparatory	married	merchant	urban	2500	very poor	very dissatisfied	a little	not at all	a little	neither poor nor well	neither dissatisfied nor satisfi	very dissatisfied	very dissatisfied	not at all	not at all	a little	a little	dissatisfied	never	dissatisfied	satisfied	dissatisfied	a little	a little	not at all	a little	a little	dissatisfied	satisfied	neither dissatisfied nor satisfi	7	7	yes	no	yes	no	no	no	good	yes	yes	yes	yes	no
	5	335	male	59	can not read and write	widowed	farmer	rural	5500	very poor	very dissatisfied	not at all	not at all	not at all	very poor	dissatisfied	very dissatisfied	very dissatisfied	not at all	a little	a little	a little	dissatisfied	quite often	dissatisfied	3.56	dissatisfied	not at all	a little	not at all	a little	a little	dissatisfied	satisfied	neither dissatisfied nor satisfi	17	16	no	yes	yes	no	no	no	good	yes	yes	no	yes	no
	5	335	female	55	can not read and write	married	farmer	rural	2500	poor	dissatisfied	a little	not at all	a little	neither poor nor well	satisfied	dissatisfied	very dissatisfied	a little	a little	a moderate amount	moderately	dissatisfied	quite often	neither dissatisfied nor satisfi	satisfied	dissatisfied	a little	a little	not at all	moderatly	a little	dissatisfied	satisfied	satisfied	18	18	yes	yes	no	no	no	no	good	no	no	no	no	no
	5	336	female	70	can not read and write	married	farmer	rural	3400	poor	very dissatisfied	a little	not at all	not at all	poor	neither dissatisfied nor satisfi	very dissatisfied	very dissatisfied	a little	very much	a little	moderately	dissatisfied	quite often	neither dissatisfied nor satisfi	dissatisfied	dissatisfied	a little	a little	not at all	a little	a little	dissatisfied	satisfied	satisfied	6	6	no	no	yes	no	no	no	poor	yes	yes	no	no	no
	5	337	female	65	can read and write	married	house wife	urban	2000	poor	very dissatisfied	not at all	not at all	a little	neither poor nor well	neither dissatisfied nor satisfi	very dissatisfied	very dissatisfied	a little	a little	a little	a little	neither dissatisfied nor satisfi	seldom	dissatisfied	satisfied	very dissatisfied	a little	a little	not at all	a little	a little	dissatisfied	satisfied	neither dissatisfied nor satisfi	8	8	no	no	yes	no	no	no	good	no	no	no	no	no
	5	338	male	50	can not read and write	married	daily laborer	urban	4000	poor	dissatisfied	a moderate amount	not at all	a little	neither poor nor well	neither dissatisfied nor satisfi	dissatisfied	dissatisfied	a little	a little	a little	moderately	neither dissatisfied nor satisfi	quite often	very dissatified	satisfied	very dissatisfied	a little	a little	not at all	a little	a little	dissatisfied	neither dissatisfied nor satisfi	neither dissatisfied nor satisfi	5	5	no	yes	no	no	no	no	good	yes	yes	no	no	no
	5	339	male	52	can read and write	married	merchant	rural	2000	poor	very dissatisfied	a moderate amount	a little	a little	neither poor nor well	dissatisfied	dissatisfied	dissatisfied	a little	a little	a little	moderately	dissatisfied	never	dissatisfied	satisfied	dissatisfied	a little	not at all	not at all	a little	a little	dissatisfied	neither dissatisfied nor satisfi	dissatisfied	10	9	yes	yes	no	no	no	no	good	no	no	no	no	no
	5	340	female	60	can not read and write	widowed	house wife	urban	3000	poor	dissatisfied	not at all	not at all	a little	poor	neither dissatisfied nor satisfi	dissatisfied	very dissatisfied	a little	a moderate amount	a moderate amount	moderately	dissatisfied	never	dissatisfied	3.56	dissatisfied	a little	a little	not at all	a little	a little	dissatisfied	neither dissatisfied nor satisfi	neither dissatisfied nor satisfi	14	14	no	yes	yes	no	no	no	good	yes	yes	yes	yes	no
	5	341	female	70	can not read and write	married	farmer	rural	3700	poor	very dissatisfied	not at all	not at all	not at all	very poor	dissatisfied	very dissatisfied	very dissatisfied	a little	a little	a little	a little	dissatisfied	seldom	very dissatified	dissatisfied	very dissatisfied	not at all	a little	not at all	a little	a little	very dissatisfied	satisfied	dissatisfied	19	18	no	yes	yes	no	no	no	good	yes	yes	yes	yes	no
	6	342	female	48	secondary and preparatory	single	house wife	urban	2800	poor	very dissatisfied	a moderate amount	a little	moderatly	neither poor nor well	satisfied	very dissatisfied	very dissatisfied	not at all	not at all	a little	mostly	very dissatisfied	quite often	very dissatified	3.56	very dissatisfied	a little	a little	not at all	a little	a little	very dissatisfied	neither dissatisfied nor satisfi	dissatisfied	10	9	yes	no	yes	no	no	no	good	no	no	no	no	no
	6	343	female	40	can not read and write	separated	house wife	urban	7000	poor	very dissatisfied	a little	not at all	moderatly	neither poor nor well	dissatisfied	very dissatisfied	very dissatisfied	not at all	not at all	a little	mostly	very dissatisfied	never	very dissatified	3.56	dissatisfied	a little	a little	not at all	a little	a little	dissatisfied	neither dissatisfied nor satisfi	neither dissatisfied nor satisfi	4	4	no	yes	yes	no	no	no	good	yes	yes	yes	yes	no
	6	344	male	47	can not read and write	married	farmer	rural	5000	poor	dissatisfied	a little	not at all	not at all	neither poor nor well	very dissatisfied	very dissatisfied	very dissatisfied	not at all	a little	a little	a little	very dissatisfied	quite often	dissatisfied	satisfied	dissatisfied	a little	not at all	not at all	moderatly	a little	very dissatisfied	neither dissatisfied nor satisfi	neither dissatisfied nor satisfi	6	6	no	no	yes	no	no	no	good	no	no	no	no	no
	6	345	female	48	college and above	married	goverment employed	urban	5000	neither poor nor good	dissatisfied	a moderate amount	a little	moderatly	neither poor nor well	dissatisfied	dissatisfied	dissatisfied	a little	a little	a little	mostly	dissatisfied	very often	dissatisfied	satisfied	dissatisfied	a little	a little	a little	moderatly	moderatly	dissatisfied	satisfied	neither dissatisfied nor satisfi	4	4	yes	no	no	no	no	no	good	no	no	no	no	no
	6	346	male	60	college and above	married	goverment employed	urban	7000	neither poor nor good	dissatisfied	a little	not at all	moderatly	neither poor nor well	dissatisfied	dissatisfied	very dissatisfied	a little	a little	a little	moderately	dissatisfied	very often	very dissatified	satisfied	very dissatisfied	a little	a little	a little	moderatly	moderatly	dissatisfied	neither dissatisfied nor satisfi	neither dissatisfied nor satisfi	9	9	yes	no	yes	no	no	no	good	yes	no	no	yes	no
	6	347	female	55	can not read and write	separated	daily laborer	urban	1000	very poor	very dissatisfied	a little	not at all	a little	neither poor nor well	dissatisfied	very dissatisfied	very dissatisfied	not at all	not at all	a little	a little	dissatisfied	very often	dissatisfied	3.56	dissatisfied	a little	not at all	not at all	moderatly	moderatly	dissatisfied	satisfied	neither dissatisfied nor satisfi	5	5	yes	yes	no	no	no	no	good	yes	yes	yes	yes	no
	6	348	female	50	can read and write	separated	daily laborer	urban	6000	poor	dissatisfied	a moderate amount	a moderate amount	moderatly	neither poor nor well	neither dissatisfied nor satisfi	neither dissatisfied nor satisfi	neither dissatified nor satisfie	very much	a moderate amount	a moderate amount	moderately	neither dissatisfied nor satisfi	very often	neither dissatisfied nor satisfi	3.56	satisfied	a moderate	moderately	not at all	moderatly	not at all	neither dissatisfied nor satisfi	neither dissatisfied nor satisfi	neither dissatisfied nor satisfi	12	12	no	yes	yes	no	no	no	good	no	no	yes	no	no
	6	349	female	70	can not read and write	widowed	house wife	rural	4000	poor	neither dissatisfied nor satisfi	a little	a moderate amount	moderatly	neither poor nor well	neither dissatisfied nor satisfi	neither dissatisfied nor satisfi	very dissatisfied	a little	very much	a moderate amount	moderately	neither dissatisfied nor satisfi	quite often	neither dissatisfied nor satisfi	neither dissatisfied nor satisfi	neither dissatisfied nor satisfi	very much	mostly	not at all	moderatly	mostly	neither dissatisfied nor satisfi	very satisfied	dissatisfied	1	1	yes	no	yes	no	no	no	good	no	yes	no	no	no
	6	350	male	52	college and above	married	goverment employed	urban	13000	neither poor nor good	neither dissatisfied nor satisfi	very much	a moderate amount	a little	well	neither dissatisfied nor satisfi	satisfied	satisfied	very much	a moderate amount	a moderate amount	mostly	very satisfied	very often	neither dissatisfied nor satisfi	neither dissatisfied nor satisfi	neither dissatisfied nor satisfi	a moderate	mostly	moderately	moderatly	not at all	very satisfied	neither dissatisfied nor satisfi	neither dissatisfied nor satisfi	4	3	yes	no	yes	no	no	no	poor	yes	yes	no	no	no
	6	351	female	29	can not read and write	married	daily laborer	urban	4500	poor	neither dissatisfied nor satisfi	not at all	a little	moderatly	poor	dissatisfied	neither dissatisfied nor satisfi	very satisfied	a little	a little	very much	a little	neither dissatisfied nor satisfi	always	very satisfied	neither dissatisfied nor satisfi	neither dissatisfied nor satisfi	a moderate	completely	moderately	completely	moderatly	neither dissatisfied nor satisfi	very satisfied	very satisfied	8	8	yes	no	yes	no	no	no	good	no	yes	no	no	no
	6	352	male	52	can not read and write	married	farmer	rural	4000	poor	satisfied	a moderate amount	very much	moderatly	neither poor nor well	very dissatisfied	neither dissatisfied nor satisfi	neither dissatified nor satisfie	a little	a moderate amount	a moderate amount	a little	very dissatisfied	very often	very dissatified	neither dissatisfied nor satisfi	neither dissatisfied nor satisfi	not at all	a little	a little	a little	a little	neither dissatisfied nor satisfi	satisfied	neither dissatisfied nor satisfi	2	2	no	no	yes	no	no	no	good	yes	no	no	no	no
	7	353	female	50	can not read and write	married	farmer	rural	4500	poor	dissatisfied	very much	very much	not at all	poor	neither dissatisfied nor satisfi	dissatisfied	dissatisfied	a little	a little	a little	a little	dissatisfied	very often	satisfied	3.56	satisfied	a little	a little	not at all	not at all	not at all	neither dissatisfied nor satisfi	neither dissatisfied nor satisfi	neither dissatisfied nor satisfi	5	5	no	no	yes	no	no	no	good	yes	yes	no	no	no
	6	354	female	48	can not read and write	widowed	house wife	rural	6000	neither poor nor good	dissatisfied	a little	a little	not at all	very poor	neither dissatisfied nor satisfi	very dissatisfied	neither dissatified nor satisfie	a moderate amount	very much	not at all	moderately	very dissatisfied	very often	neither dissatisfied nor satisfi	3.56	neither dissatisfied nor satisfi	not at all	a little	a little	moderatly	not at all	neither dissatisfied nor satisfi	neither dissatisfied nor satisfi	dissatisfied	9	8	no	yes	no	no	no	no	good	yes	yes	yes	yes	no
	7	355	female	47	can not read and write	widowed	house wife	urban	2500	very poor	very dissatisfied	a little	a little	not at all	very poor	neither dissatisfied nor satisfi	very dissatisfied	very dissatisfied	not at all	a little	a little	completely	dissatisfied	very often	very dissatified	3.56	dissatisfied	a moderate	moderately	not at all	mostly	not at all	very dissatisfied	satisfied	very dissatisfied	11	11	yes	no	yes	no	no	no	good	yes	yes	no	no	no
	7	356	female	50	can not read and write	married	house wife	rural	3000	poor	dissatisfied	very much	a little	a little	poor	dissatisfied	neither dissatisfied nor satisfi	neither dissatified nor satisfie	a little	a little	a little	a little	dissatisfied	quite often	satisfied	3.56	satisfied	a little	mostly	not at all	not at all	not at all	satisfied	neither dissatisfied nor satisfi	neither dissatisfied nor satisfi	2	2	yes	no	yes	no	no	no	good	yes	yes	no	no	no
	7	357	male	74	can read and write	widowed	farmer	rural	4500	neither poor nor good	neither dissatisfied nor satisfi	very much	a little	moderatly	poor	neither dissatisfied nor satisfi	neither dissatisfied nor satisfi	neither dissatified nor satisfie	a little	a moderate amount	a moderate amount	moderately	neither dissatisfied nor satisfi	very often	neither dissatisfied nor satisfi	neither dissatisfied nor satisfi	neither dissatisfied nor satisfi	a moderate	completely	not at all	not at all	not at all	satisfied	satisfied	neither dissatisfied nor satisfi	2	2	no	no	yes	no	no	no	good	yes	yes	yes	no	no
	7	358	female	50	can read and write	married	house wife	rural	3600	neither poor nor good	neither dissatisfied nor satisfi	a moderate amount	not at all	moderatly	neither poor nor well	neither dissatisfied nor satisfi	neither dissatisfied nor satisfi	neither dissatified nor satisfie	very much	a moderate amount	a moderate amount	moderately	neither dissatisfied nor satisfi	very often	neither dissatisfied nor satisfi	neither dissatisfied nor satisfi	neither dissatisfied nor satisfi	a little	a little	not at all	a little	not at all	neither dissatisfied nor satisfi	neither dissatisfied nor satisfi	neither dissatisfied nor satisfi	10	10	yes	yes	no	no	no	no	good	yes	yes	no	no	no
	7	359	female	70	can not read and write	widowed	house wife	urban	2500	neither poor nor good	dissatisfied	a little	not at all	a little	poor	neither dissatisfied nor satisfi	dissatisfied	dissatisfied	a little	a moderate amount	a little	a little	neither dissatisfied nor satisfi	very often	very satisfied	very satisfied	dissatisfied	a little	moderately	a little	moderatly	completely	neither dissatisfied nor satisfi	satisfied	satisfied	1	1	yes	no	no	no	no	no	good	yes	no	no	no	no
	7	360	female	65	can not read and write	married	house wife	urban	2300	poor	dissatisfied	a little	not at all	a little	neither poor nor well	neither dissatisfied nor satisfi	dissatisfied	dissatisfied	a little	a moderate amount	a moderate amount	moderately	neither dissatisfied nor satisfi	very often	very satisfied	very satisfied	satisfied	a moderate	mostly	mostly	a little	not at all	neither dissatisfied nor satisfi	satisfied	dissatisfied	7	6	yes	yes	no	no	no	no	good	yes	yes	no	no	no
[truncated: 85 more columns]
